# Supplementary material for: Intuition, reflection, and prosociality: Evidence from a field experiment
Source: PLoS One. 2022 Feb 25;17(2):e0262476. doi: 10.1371/journal.pone.0262476 (PMC8880868; doi:10.1371/journal.pone.0262476)
Supplement: S1 Data — (CSV) [file pone.0262476.s001.csv]

email_send_sucessful	t_disclaimer	t_temptation	t_framing	first_reaction	first_neutral	first_helpful	first_selfish	helpful	selfish	suspicion	PSA	intuitive_self	intuitive_general	intuitive_general_alternative	crt_answer1	crt_answer2	crt_answer3	crt_answer4	crt_correct1	crt_correct2	crt_correct3	crt_correct4	crt_intuitive_answer1	crt_intuitive_answer2	crt_intuitive_answer3	crt_intuitive_answer4	status_debriefing	decision_scale_difficult	decision_scale_spontaneous	decision_scale_thorough	decision_time	birthyear	is_male	education	studying	micro_book	micro_course	subjective_socialstatus	PSA_item_01	PSA_item_02	PSA_item_03	PSA_item_04	PSA_item_05	PSA_item_06	PSA_item_07	PSA_item_08	PSA_item_09	PSA_item_10	PSA_item_11
1	Disclaimer	Low temptation	Theft frame	Selfish	0	0	1	0	1	0	.53846157	.80000001	.5	.5	10	100	47	2	0	0	1	1	1	1	0	0	Follow-up survey completed	2	5	1	1	1994	Male	general qualification for university entrance (Abitur)	1	1	1	8	3	4	2	4	3	4	2	2	4	4	2
1	Disclaimer	Low temptation	Theft frame	Neutral	1	0	0	0	0	0	.71153843	0	1	.5	10	20	12	1	0	0	0	0	1	0	0	1	Follow-up survey completed	4	2	4	60	1994	Female	Bachelor	1	2	2	7	4	4	2	2	2	4	4	4	4	4	4
1	No disclaimer	High temptation	Contribution frame	Helpful	0	1	0	1	0	0	.67307693	.80000001	.75	.25	90	500	24	2	0	0	0	1	0	0	1	0	Follow-up survey completed	1	4	1	2	1991	Female	Bachelor	1	1	1	8	3	5	2	1	3	4	3	2	4	4	3
1	No disclaimer	High temptation	Theft frame	Helpful	0	1	0	1	0	0	.75	.40000001	.75	.75	10	100	24	2	0	0	0	1	1	1	1	0	Follow-up survey completed	2	4	2	5	1994	Female	polytechnic degree (Fachhochschulabschluss)	1	1	1	5	5	5	1	1	3	5	1	3	4	4	4
1	Disclaimer	High temptation	Theft frame	Neutral	1	0	0	0	0	0	.84615386		0	0	5	5	47	2	1	1	1	1	0	0	0	0	Debriefing received					1992	Female	general qualification for university entrance (Abitur)	1	1	2	7	5	4	1	1	5	3	5	2	4	5	4
1	Disclaimer	Low temptation	Theft frame	Helpful	0	1	0	1	0	0	.59615386		0	0	5	5	47	2	1	1	1	1	0	0	0	0	Debriefing received					1990	Male	Bachelor	1	2	1	7	4	4	4	1	3	4	2	3	3	3	3
1	No disclaimer	Low temptation	Contribution frame	Neutral	1	0	0	0	0	0	.75		.5	.25	10	40	47	2	0	0	1	1	1	0	0	0	Debriefing received					1984	Male	General Certificate of Secondary Education (Realschulabschluss)	0	1	1	4	4	5	2	1	3	5	3	3	4	4	4
1	Disclaimer	Low temptation	Theft frame	Helpful	0	1	0	1	0	0	.61538464		.5	0	5	-1	12	2	1	0	0	1	0	0	0	0	Debriefing received					1993	Male	general qualification for university entrance (Abitur)	1	1	2	5	4	5	3	3	3	4	4	3	3	3	4
1	No disclaimer	High temptation	Contribution frame	Helpful	0	1	0	1	0	0	.82692313	1	0	0	5	5	47	2	1	1	1	1	0	0	0	0	Follow-up survey completed	1	5	1	2	1989	Female	Master / Diplom degree	0	1	1	7	5	5	1	1	5	4	4	3	4	4	4
1	Disclaimer	High temptation	Theft frame	Helpful	0	1	0	1	0	0	.59615386	1	.5	.25	5	100	36	2	1	0	0	1	0	1	0	0	Follow-up survey completed	1	5	2	1	1994	Female	general qualification for university entrance (Abitur)	1	1	1	5	3	4	2	2	3	4	2	3	3	4	2
1	No disclaimer	Low temptation	Theft frame	Helpful	0	1	0	1	0	0	.75	.2	0	0	5	5	47	2	1	1	1	1	0	0	0	0	Follow-up survey completed	2	3	4	5	1981	Female	Master / Diplom degree	0	1	1	6	5	4	1	1	3	4	3	3	4	4	4
1	No disclaimer	High temptation	Theft frame	Helpful	0	1	0	1	0	0	.84615386		.5	.5	10	100	47	2	0	0	1	1	1	1	0	0	Debriefing received					1999	Male	general qualification for university entrance (Abitur)	1	1	2	9	5	5	1	1	4	5	2	4	4	4	5
1	Disclaimer	Low temptation	Contribution frame	Helpful	0	1	0	1	0	0	.67307693	.80000001	0	0	5	5	47	2	1	1	1	1	0	0	0	0	Follow-up survey completed	1	4	2	1	1987	Female	general qualification for university entrance (Abitur)	0	1	1	5	4	4	2	2	4	3	3	3	3	4	4
1	Disclaimer	Low temptation	Contribution frame	Helpful	0	1	0	1	0	0	.73076922	.60000002	.75	.75	10	100	24	2	0	0	0	1	1	1	1	0	Follow-up survey completed	1	1	1	1	1988	Female	general qualification for university entrance (Abitur)	1	1	1	9	3	5	2	1	3	5	3	3	3	4	5
1	No disclaimer	High temptation	Contribution frame	Neutral	1	0	0	0	0	0	.61538464		.5	.5	10	100	47	2	0	0	1	1	1	1	0	0	Debriefing received					1991	Male	Bachelor	1	1	1	7	4	4	2	2	3	4	2	2	4	4	3
1	Disclaimer	High temptation	Theft frame	Selfish	0	0	1	0	1	0	.71153843	1	1	.75	10	500	24	1	0	0	0	0	1	0	1	1	Follow-up survey completed	2	5	2	3	1980	Female	general qualification for university entrance (Abitur)	1	1	1	1	5	4	1	1	4	3	3	2	4	3	4
1	No disclaimer	High temptation	Contribution frame	Neutral	1	0	0	0	0	0	.69230771		.75	.75	10	5	24	1	0	1	0	0	1	0	1	1	Debriefing received					1991	Female	Bachelor	1	1	1	5	3	5	2	3	5	5	3	3	4	4	3
1	No disclaimer	Low temptation	Theft frame	Neutral	1	0	0	0	0	0	.59615386		.25	.25	5	100	47	2	1	0	1	1	0	1	0	0	Debriefing received					1992	Female	Bachelor	1	2	1	8	5	4	4	5	5	5	2	3	3	3	4
1	Disclaimer	High temptation	Theft frame	Helpful	0	1	0	1	0	0	.78846157	.80000001	0	0	5	5	47	2	1	1	1	1	0	0	0	0	Follow-up survey completed	1	4	1	1	1995	Male	Bachelor	1	1	1	9	5	4	2	2	3	5	4	4	4	4	4
1	Disclaimer	Low temptation	Contribution frame	Helpful	0	1	0	1	0	0	.63461536		.25	0	5	5	12	2	1	1	0	1	0	0	0	0	Debriefing received					1996	Male	general qualification for university entrance (Abitur)	1	1	1	6	4	4	2	3	3	4	2	3	4	4	3
1	Disclaimer	Low temptation	Contribution frame	Helpful	0	1	0	1	1	0	.63461536	.2	0	0	5	5	47	2	1	1	1	1	0	0	0	0	Follow-up survey completed	2	4	3	10	1991	Female	general qualification for university entrance (Abitur)	1	2	2	4	4	4	2	2	4	4	2	2	4	3	3
1	Disclaimer	Low temptation	Theft frame	Helpful	0	1	0	1	0	0	.57692307	.80000001	.5	.25	10	500	47	2	0	0	1	1	1	0	0	0	Follow-up survey completed	1	5	1	5	1984	Male	general qualification for university entrance (Abitur)	1	1	1	6	4	4	3	2	3	4	3	2	3	3	2
1	No disclaimer	High temptation	Contribution frame	Neutral	1	0	0	0	0	0	.59615386	.2	.25	0	5	-1	47	2	1	0	1	1	0	0	0	0	Follow-up survey completed	3	2	2	1140	1982	Female	general qualification for university entrance (Abitur)	0	1	1	5	4	4	2	2	4	3	2	3	3	3	4
1	Disclaimer	High temptation	Theft frame	Neutral	1	0	0	0	0	0	.84615386	.60000002	.75	.75	10	100	24	2	0	0	0	1	1	1	1	0	Follow-up survey completed	3	5	2	2	1998	Male	general qualification for university entrance (Abitur)	1	1	2	7	5	5	2	2	4	4	4	4	5	4	5
1	Disclaimer	High temptation	Contribution frame	Neutral	1	0	0	0	0	0	.82692313	.2	.25	.25	10	5	47	2	0	1	1	1	1	0	0	0	Follow-up survey completed	3	4	2	5	1989	Female	Bachelor	1	2	2	6	5	4	1	1	5	5	4	4	4	3	4
1	No disclaimer	Low temptation	Contribution frame	Helpful	0	1	0	1	0	0	.76923072	.40000001	.75	.75	10	5	24	1	0	1	0	0	1	0	1	1	Follow-up survey completed	1	5	3	10	1994	Female	general qualification for university entrance (Abitur)	1	1	1	4	4	4	2	2	3	5	4	4	4	4	4
1	Disclaimer	Low temptation	Contribution frame	Neutral	1	0	0	0	0	0	.84615386		1	.5	10	1000	12	1	0	0	0	0	1	0	0	1	Debriefing received					1990	Male	General Certificate of Secondary Education (Realschulabschluss)	1	1	1	6	4	5	1	1	4	5	4	4	4	4	5
1	Disclaimer	Low temptation	Theft frame	Helpful	0	1	0	1	0	0	.80769229	1	.25	.25	10	5	47	2	0	1	1	1	1	0	0	0	Follow-up survey completed	1	5	1	1	1994	Male	general qualification for university entrance (Abitur)	1	1	1	5	4	4	1	1	4	5	4	4	4	4	4
1	No disclaimer	High temptation	Theft frame	Neutral	1	0	0	0	0	0	.73076922	0	.5	.5	10	5	47	1	0	1	1	0	1	0	0	1	Follow-up survey completed	3	1	5	5	1995	Female	general qualification for university entrance (Abitur)	1	1	1	8	5	4	2	2	3	4	4	4	4	4	4
1	Disclaimer	High temptation	Theft frame	Helpful	0	1	0	1	0	0	.67307693	.80000001	.75	.75	10	100	24	2	0	0	0	1	1	1	1	0	Follow-up survey completed	1	4	2	1	1990	Male	general qualification for university entrance (Abitur)	0	1	1	5	4	4	2	2	4	4	4	3	3	4	3
1	No disclaimer	High temptation	Theft frame	Neutral	1	0	0	0	0	0	.67307693	.40000001	.75	.5	10	100	-1	2	0	0	0	1	1	1	0	0	Follow-up survey completed	1	3	3	1	1996	Female	general qualification for university entrance (Abitur)	1	1	1	6	5	4	2	4	3	4	3	3	4	4	4
1	No disclaimer	High temptation	Contribution frame	Helpful	0	1	0	1	0	0	.63461536	.40000001	.75	.75	10	100	47	1	0	0	1	0	1	1	0	1	Follow-up survey completed	3	5	4	1	1996	Female	general qualification for university entrance (Abitur)	1	1	1	7	5	3	4	1	5	4	2	1	3	4	4
1	No disclaimer	Low temptation	Theft frame	Neutral	1	0	0	0	0	0	.55769229	.80000001	.75	.75	10	100	24	2	0	0	0	1	1	1	1	0	Follow-up survey completed	2	5	2	1	1984	Male	Master / Diplom degree	0	1	1	7	4	4	2	2	3	3	2	3	3	3	3
1	No disclaimer	Low temptation	Contribution frame	Neutral	1	0	0	0	0	0	.73076922	.80000001	.25	.25	5	100	47	2	1	0	1	1	0	1	0	0	Follow-up survey completed	2	5	2	2	1993	Male	general qualification for university entrance (Abitur)	1	1	1	7	4	5	1	5	4	4	4	4	4	4	4
1	No disclaimer	Low temptation	Theft frame	Helpful	0	1	0	1	0	0	.59615386	.60000002	0	0	5	5	47	2	1	1	1	1	0	0	0	0	Follow-up survey completed	2	1	1	5	1995	Male	general qualification for university entrance (Abitur)	1	1	1	7	4	5	3	4	3	3	4	2	4	2	4
1	No disclaimer	High temptation	Theft frame	Helpful	0	1	0	1	1	0	.63461536	0	1	1	10	100	24	1	0	0	0	0	1	1	1	1	Follow-up survey completed	5	3	5	30	1985	Male	Master / Diplom degree	0	1	1	2	4	4	1	2	5	3	3	2	2	3	3
1	No disclaimer	High temptation	Contribution frame	Neutral	1	0	0	0	0	0	.75	0	.75	.75	10	100	24	2	0	0	0	1	1	1	1	0	Follow-up survey completed	3	4	5	30	1991	Female	Master / Diplom degree	0	1	1	7	4	4	2	2	5	4	3	4	4	4	4
1	Disclaimer	High temptation	Theft frame	Neutral	1	0	0	0	0	0	.67307693		1	.75	100	100	24	1	0	0	0	0	0	1	1	1	Debriefing received					1988	Female	Bachelor	1	2	2	9	3	5	2	2	3	3	4	3	5	4	4
1	Disclaimer	Low temptation	Contribution frame	Neutral	1	0	0	0	0	0	.75		1	.75	10	500	24	1	0	0	0	0	1	0	1	1	Debriefing received					1996	Female	general qualification for university entrance (Abitur)	1	1	1	6	4	4	2	1	5	3	4	4	4	4	3
1	No disclaimer	Low temptation	Contribution frame	Selfish	0	0	1	0	1	0	.63461536		.25	.25	10	5	47	2	0	1	1	1	1	0	0	0	Debriefing received					1987	Male	Master / Diplom degree	0	2	2	8	3	5	2	2	3	3	3	3	3	4	3
1	Disclaimer	Low temptation	Theft frame	Helpful	0	1	0	1	0	0	.71153843		.5	.5	10	5	24	2	0	1	0	1	1	0	1	0	Debriefing received					1992	Female	Missing/Other	0	1	1	5	4	5	2	2	3	4	4	3	3	4	4
1	Disclaimer	High temptation	Contribution frame	Selfish	0	0	1	0	1	0	.59615386		.75	.75	10	100	47	1	0	0	1	0	1	1	0	1	Debriefing received					1995	Female	general qualification for university entrance (Abitur)	1	1	1	7	4	2	2	1	4	3	2	2	3	3	4
1	No disclaimer	High temptation	Theft frame	Helpful	0	1	0	1	0	0	.69230771	.2	.25	.25	10	5	47	2	0	1	1	1	1	0	0	0	Follow-up survey completed	2	2	4	50	1991	Female	general qualification for university entrance (Abitur)	1	1	1	7	3	4	1	2	3	4	3	3	4	4	4
1	No disclaimer	High temptation	Theft frame	Helpful	0	1	0	1	1	0	.78846157	.40000001	1	.5	10	1	12	1	0	0	0	0	1	0	0	1	Follow-up survey completed	2	2	4	1	1989	Female	Bachelor	1	1	2	8	5	5	2	2	5	5	5	3	2	3	4
1	No disclaimer	High temptation	Theft frame	Helpful	0	1	0	1	0	0	.75	.80000001	.25	0	5	50	47	2	1	0	1	1	0	0	0	0	Follow-up survey completed	1	5	1	5	1995	Female	general qualification for university entrance (Abitur)	1	1	1	7	5	4	1	2	4	3	4	4	4	4	3
1	No disclaimer	Low temptation	Contribution frame	Neutral	1	0	0	0	0	0	.71153843		0	0	5	5	47	2	1	1	1	1	0	0	0	0	Debriefing received					1998	Male	general qualification for university entrance (Abitur)	1	1	1	10	4	5	2	2	2	5	3	3	4	4	3
1	No disclaimer	High temptation	Theft frame	Helpful	0	1	0	1	0	0	.78846157		.5	.5	10	100	47	2	0	0	1	1	1	1	0	0	Debriefing received					1992	Female	general qualification for university entrance (Abitur)	1	1	1	5	4	5	1	1	4	4	4	3	4	4	4
1	Disclaimer	High temptation	Contribution frame	Helpful	0	1	0	1	0	0	.73076922	.2	.5	.25	10	1	47	2	0	0	1	1	1	0	0	0	Follow-up survey completed	4	4	2	10	1996	Female	general qualification for university entrance (Abitur)	1	1	1	8	3	4	1	1	4	4	4	3	4	4	3
1	No disclaimer	Low temptation	Contribution frame	Selfish	0	0	1	0	1	0	.65384614	0	.75	.5	10	5	36	1	0	1	0	0	1	0	0	1	Follow-up survey completed	4	3	4	1000	1997	Male	general qualification for university entrance (Abitur)	1	1	1	7	5	4	3	2	3	4	4	3	4	3	3
1	Disclaimer	High temptation	Theft frame	Helpful	0	1	0	1	0	0	.78846157	0	0	0	5	5	47	2	1	1	1	1	0	0	0	0	Follow-up survey completed	3	2	4	120	1995	Male	general qualification for university entrance (Abitur)	1	1	2	6	4	4	1	2	5	5	3	4	3	5	4
1	Disclaimer	High temptation	Theft frame	Neutral	1	0	0	0	0	0	.69230771	.60000002	.75	.5	10	500	24	2	0	0	0	1	1	0	1	0	Follow-up survey completed	1	5	1	5	1985	Female	General Certificate of Secondary Education (Realschulabschluss)	0	1	1	4	5	4	1	2	4	3	3	4	3	4	3
1	No disclaimer	High temptation	Contribution frame	Neutral	1	0	0	0	0	0	.69230771		.75	.5	10	100	12	2	0	0	0	1	1	1	0	0	Debriefing received					1991	Female	general qualification for university entrance (Abitur)	1	1	1	8	4	4	3	3	4	3	5	3	5	3	4
1	Disclaimer	Low temptation	Theft frame	Neutral	1	0	0	0	0	0	.63461536		0	0	5	5	47	2	1	1	1	1	0	0	0	0	Debriefing received					1993	Male	general qualification for university entrance (Abitur)	1	1	1	7	2	4	3	3	1	4	4	4	5	4	4
1	No disclaimer	Low temptation	Contribution frame	Neutral	1	0	0	0	0	0	.75	.60000002	.25	.25	5	5	47	1	1	1	1	0	0	0	0	1	Follow-up survey completed	2	5	3	1	1993	Female	general qualification for university entrance (Abitur)	1	1	1	7	4	5	2	2	4	4	4	3	4	4	4
1	No disclaimer	High temptation	Contribution frame	Neutral	1	0	0	0	0	0	.75	1	.25	.25	10	5	47	2	0	1	1	1	1	0	0	0	Follow-up survey completed	1	5	1	0	1990	Female	Bachelor	1	1	1	3	4	5	1	5	4	5	5	3	3	3	4
1	No disclaimer	High temptation	Contribution frame	Neutral	1	0	0	0	0	0	.59615386	.60000002	.25	.25	10	5	47	2	0	1	1	1	1	0	0	0	Follow-up survey completed	2	5	4	2	1992	Male	Bachelor	1	1	1	7	4	3	3	2	3	4	2	3	4	4	3
1	Disclaimer	Low temptation	Theft frame	Helpful	0	1	0	1	0	0	.80769229		.5	.25	10	5	-1	2	0	1	0	1	1	0	0	0	Debriefing received					1995	Female	general qualification for university entrance (Abitur)	0	1	1	9	5	5	1	1	5	3	5	2	4	3	4
1	No disclaimer	High temptation	Contribution frame	Helpful	0	1	0	1	0	0	.76923072	.40000001	.5	.25	10	5	6	2	0	1	0	1	1	0	0	0	Follow-up survey completed	2	1	1	5	1989	Female	Master / Diplom degree	1	2	2	6	5	4	2	1	3	3	4	5	5	4	4
1	No disclaimer	Low temptation	Contribution frame	Helpful	0	1	0	1	0	0	.76923072	.80000001	.25	0	5	5	18	2	1	1	0	1	0	0	0	0	Follow-up survey completed	1	5	1	10	1997	Female	general qualification for university entrance (Abitur)	1	1	1	6	4	4	2	2	5	4	4	4	4	4	4
1	Disclaimer	Low temptation	Contribution frame	Helpful	0	1	0	1	0	0	.76923072	.80000001	.25	.25	10	5	47	2	0	1	1	1	1	0	0	0	Follow-up survey completed	1	4	1	1	1995	Female	general qualification for university entrance (Abitur)	1	1	1	7	4	5	2	2	4	4	4	4	4	4	4
1	No disclaimer	High temptation	Theft frame	Neutral	1	0	0	0	0	0	.65384614		1	1	10	100	24	1	0	0	0	0	1	1	1	1	Debriefing received					1988	Male	Bachelor	0	2	1	7	5	3	3	2	4	4	3	3	4	3	3
1	No disclaimer	Low temptation	Contribution frame	Neutral	1	0	0	0	0	0	.61538464	1	.25	.25	5	5	47	1	1	1	1	0	0	0	0	1	Follow-up survey completed	1	5	1	0	1988	Female	Bachelor	1	1	2	8	4	4	2	2	4	3	4	3	3	3	3
1	Disclaimer	Low temptation	Theft frame	Neutral	1	0	0	0	0	0	.57692307		1	.75	10	100	14	1	0	0	0	0	1	1	0	1	Debriefing received					1992	Female	Bachelor	1	1	1	3	4	2	2	2	4	4	2	3	4	4	3
1	No disclaimer	Low temptation	Theft frame	Helpful	0	1	0	1	0	0	.65384614	.80000001	.25	.25	10	5	47	2	0	1	1	1	1	0	0	0	Follow-up survey completed	1	4	2	1	1992	Male	general qualification for university entrance (Abitur)	1	1	1	7	4	4	1	3	3	3	4	2	4	3	4
1	No disclaimer	High temptation	Theft frame	Neutral	1	0	0	0	0	0	.71153843	.60000002	.5	.5	10	100	47	2	0	0	1	1	1	1	0	0	Follow-up survey completed	1	2	1	1	1992	Female	general qualification for university entrance (Abitur)	1	1	2	7	4	4	2	2	4	4	4	3	3	4	4
1	Disclaimer	Low temptation	Contribution frame	Helpful	0	1	0	1	0	0	.61538464		.25	.25	10	5	47	2	0	1	1	1	1	0	0	0	Debriefing received					1990	Male	Master / Diplom degree	1	1	1	7	4	4	2	2	3	4	4	2	3	3	3
1	Disclaimer	Low temptation	Theft frame	Helpful	0	1	0	1	0	0	.51923078	.40000001	0	0	5	5	47	2	1	1	1	1	0	0	0	0	Follow-up survey completed	1	3	2	10	1993	Female	general qualification for university entrance (Abitur)	1	1	1	8	4	4	3	3	2	4	2	2	3	3	3
1	Disclaimer	High temptation	Theft frame	Neutral	1	0	0	0	0	0	.73076922		1	.75	10	100	12	1	0	0	0	0	1	1	0	1	Debriefing received					1997	Female	general qualification for university entrance (Abitur)	1	2	2	4	3	5	1	2	3	4	3	4	4	4	4
1	No disclaimer	High temptation	Theft frame	Helpful	0	1	0	1	0	0	.76923072	.60000002	0	0	5	5	47	2	1	1	1	1	0	0	0	0	Follow-up survey completed	1	4	2	1	1993	Male	Bachelor	1	1	1	8	4	3	1	1	5	4	4	4	4	4	4
1	No disclaimer	High temptation	Contribution frame	Helpful	0	1	0	1	0	0	.76923072	.80000001	0	0	5	5	47	2	1	1	1	1	0	0	0	0	Follow-up survey completed	1	5	1	1	1987	Female	Bachelor	1	1	1	7	4	5	1	1	5	4	3	3	4	4	3
1	No disclaimer	Low temptation	Contribution frame	Neutral	1	0	0	0	0	0	.75		.5	.5	10	100	47	2	0	0	1	1	1	1	0	0	Debriefing received					1990	Male	Bachelor	1	2	2	7	3	4	2	2	4	5	4	4	4	4	4
1	Disclaimer	High temptation	Contribution frame	Neutral	1	0	0	0	0	0	.71153843	.60000002	.25	0	90	5	47	2	0	1	1	1	0	0	0	0	Follow-up survey completed	2	4	2	2	1997	Male	general qualification for university entrance (Abitur)	1	1	1	7	5	5	2	1	2	3	5	3	3	2	5
1	Disclaimer	Low temptation	Theft frame	Neutral	1	0	0	0	0	0	.71153843	.60000002	0	0	5	5	47	2	1	1	1	1	0	0	0	0	Follow-up survey completed	1	4	2	1	1993	Female	Bachelor	1	1	1	6	4	5	1	5	5	4	3	4	4	3	4
1	Disclaimer	High temptation	Theft frame	Helpful	0	1	0	1	0	0	.80769229	1	.25	0	5	5	30	2	1	1	0	1	0	0	0	0	Follow-up survey completed	1	5	1	1	1993	Female	Bachelor	1	1	2	7	4	5	2	1	5	5	5	3	4	4	2
1	Disclaimer	Low temptation	Contribution frame	Neutral	1	0	0	0	0	0	.73076922	.80000001	0	0	5	5	47	2	1	1	1	1	0	0	0	0	Follow-up survey completed	2	5	2	2	1996	Female	general qualification for university entrance (Abitur)	1	1	1	8	4	5	1	1	3	4	2	4	4	4	3
1	No disclaimer	High temptation	Theft frame	Helpful	0	1	0	1	0	0	.71153843	.80000001	.75	.75	10	100	47	1	0	0	1	0	1	1	0	1	Follow-up survey completed	1	4	1	2	1985	Female	general qualification for university entrance (Abitur)	1	1	2	6	4	3	2	2	4	4	3	4	4	4	4
1	Disclaimer	High temptation	Theft frame	Helpful	0	1	0	1	0	0	.76923072		.25	.25	10	5	47	2	0	1	1	1	1	0	0	0	Debriefing received					1995	Female	general qualification for university entrance (Abitur)	1	1	1	7	5	4	2	2	4	4	3	4	4	4	5
1	No disclaimer	High temptation	Contribution frame	Helpful	0	1	0	1	0	0	.71153843		.75	.25	10	1	-1	2	0	0	0	1	1	0	0	0	Debriefing received					1994	Female	Bachelor	1	1	1	7	5	3	2	1	5	5	3	3	4	2	3
1	Disclaimer	High temptation	Contribution frame	Neutral	1	0	0	0	0	0	.59615386		1	1	10	100	24	1	0	0	0	0	1	1	1	1	Debriefing received					1987	Female	general qualification for university entrance (Abitur)	0	1	2	3	2	4	3	2	3	4	3	3	3	4	3
1	Disclaimer	Low temptation	Theft frame	Neutral	1	0	0	0	0	0	.61538464	0	.75	.25	0	500	24	2	0	0	0	1	0	0	1	0	Follow-up survey completed	3	1	4	120	1988	Female	general qualification for university entrance (Abitur)	1	1	1	3	4	4	3	2	3	5	2	2	3	4	3
1	Disclaimer	High temptation	Theft frame	Helpful	0	1	0	1	0	0	.55769229	1	0	0	5	5	47	2	1	1	1	1	0	0	0	0	Follow-up survey completed	1	5	1	0	1997	Female	general qualification for university entrance (Abitur)	1	1	1	6	4	4	3	4	3	4	3	3	2	4	3
1	No disclaimer	Low temptation	Theft frame	Helpful	0	1	0	1	0	0	.69230771	1	.25	.25	10	5	47	2	0	1	1	1	1	0	0	0	Follow-up survey completed	1	5	1	2	1994	Female	general qualification for university entrance (Abitur)	1	1	1	7	4	5	1	2	4	3	3	3	4	4	4
1	No disclaimer	High temptation	Theft frame	Helpful	0	1	0	1	0	0	.63461536	.60000002	.5	.25	-1	100	47	2	0	0	1	1	0	1	0	0	Follow-up survey completed	1	2	1	5	1996	Female	general qualification for university entrance (Abitur)	1	2	1	7	3	4	3	2	3	4	3	3	4	4	3
1	Disclaimer	High temptation	Contribution frame	Helpful	0	1	0	1	0	0	.69230771	.2	0	0	5	5	47	2	1	1	1	1	0	0	0	0	Follow-up survey completed	3	3	1	10	1992	Female	general qualification for university entrance (Abitur)	1	1	1	5	4	4	3	1	4	4	4	3	3	3	4
1	No disclaimer	Low temptation	Contribution frame	Helpful	0	1	0	1	0	0	.76923072	.80000001	0	0	5	5	47	2	1	1	1	1	0	0	0	0	Follow-up survey completed	1	5	1	10	1998	Female	general qualification for university entrance (Abitur)	1	2	2	7	4	5	2	2	4	4	4	4	4	4	4
1	Disclaimer	High temptation	Contribution frame	Neutral	1	0	0	0	0	0	.61538464		.5	.25	5	5	32	1	1	1	0	0	0	0	0	1	Debriefing received					1981	Male	Master / Diplom degree	0	1	1	4	3	3	2	2	3	4	4	3	4	4	3
1	Disclaimer	High temptation	Contribution frame	Neutral	1	0	0	0	0	0	.65384614	.60000002	.25	.25	5	5	47	1	1	1	1	0	0	0	0	1	Follow-up survey completed	2	4	1	1	1995	Male	general qualification for university entrance (Abitur)	1	1	1	8	4	2	2	2	3	3	3	4	4	4	4
1	No disclaimer	High temptation	Contribution frame	Selfish	0	0	1	0	1	0	.75	.80000001	.75	.5	10	20	24	2	0	0	0	1	1	0	1	0	Follow-up survey completed	1	5	1	2	1962	Female	polytechnic degree (Fachhochschulabschluss)	0	1	1	7	4	4	1	1	4	3	3	4	4	4	4
1	Disclaimer	High temptation	Theft frame	Neutral	1	0	0	0	0	0	.65384614		.75	.5	10	500	24	2	0	0	0	1	1	0	1	0	Debriefing received					1995	Female	Bachelor	1	2	1	8	4	4	3	3	5	3	3	4	3	4	4
1	No disclaimer	Low temptation	Theft frame	Helpful	0	1	0	1	0	0	.46153843	.60000002	0	0	5	5	47	2	1	1	1	1	0	0	0	0	Follow-up survey completed	1	4	2	20	1989	Male	general qualification for university entrance (Abitur)	1	1	1	7	3	4	3	4	2	3	3	2	4	4	2
1	No disclaimer	High temptation	Contribution frame	Neutral	1	0	0	0	0	0	.59615386	.2	1	.75	10	100	-1	1	0	0	0	0	1	1	0	1	Follow-up survey completed	4	4	2	10	1994	Female	general qualification for university entrance (Abitur)	1	1	1	7	4	4	2	2	4	3	2	2	4	4	3
1	Disclaimer	High temptation	Contribution frame	Helpful	0	1	0	1	0	0	.75	.2	.75	.25	10	-1	-1	2	0	0	0	1	1	0	0	0	Follow-up survey completed	4	4	2	10	1994	Female	Bachelor	1	1	1	9	5	5	2	1	4	4	4	3	3	3	3
1	Disclaimer	High temptation	Theft frame	Neutral	1	0	0	0	0	0	.63461536		.5	.25	5	10	47	1	1	0	1	0	0	0	0	1	Debriefing received					1997	Female	general qualification for university entrance (Abitur)	1	1	1	8	4	4	2	2	4	4	4	2	2	3	3
1	Disclaimer	Low temptation	Theft frame	Neutral	1	0	0	0	0	0	.55769229		.25	0	5	1	47	2	1	0	1	1	0	0	0	0	Debriefing received					1990	Male	Master / Diplom degree	1	2	2	1	3	4	3	2	4	3	3	3	3	2	3
1	No disclaimer	High temptation	Contribution frame	Selfish	0	0	1	0	1	0	.76923072		.75	.75	10	100	24	2	0	0	0	1	1	1	1	0	Debriefing received					1991	Female	Master / Diplom degree	0	1	1	10	4	5	2	2	5	5	5	3	4	5	2
1	No disclaimer	High temptation	Contribution frame	Helpful	0	1	0	1	0	0	.67307693		.5	.25	5	100	6	2	1	0	0	1	0	1	0	0	Debriefing received					1995	Male	Bachelor	1	2	2	6	4	4	3	3	4	4	4	3	4	4	4
1	Disclaimer	Low temptation	Theft frame	Neutral	1	0	0	0	0	0	.73076922	.2	.75	.75	10	100	24	2	0	0	0	1	1	1	1	0	Follow-up survey completed	3	3	3	3	1992	Female	Missing/Other	0	1	1	5	3	5	2	4	5	3	5	4	4	4	4
1	No disclaimer	Low temptation	Theft frame	Helpful	0	1	0	1	0	0	.63461536	.40000001	0	0	5	5	47	2	1	1	1	1	0	0	0	0	Follow-up survey completed	1	1	4	1	1985	Female	Missing/Other	0	2	1	7	4	5	2	3	2	4	4	2	4	3	4
1	No disclaimer	High temptation	Contribution frame	Neutral	1	0	0	0	0	0	.69230771	.80000001	.25	.25	10	5	47	2	0	1	1	1	1	0	0	0	Follow-up survey completed	1	5	1	1	1994	Female	general qualification for university entrance (Abitur)	1	1	1	5	5	4	1	2	5	4	3	4	3	3	3
1	No disclaimer	Low temptation	Theft frame	Helpful	0	1	0	1	0	0	.80769229	0	.5	.5	5	100	24	2	1	0	0	1	0	1	1	0	Follow-up survey completed	4	2	4	240	1994	Female	Bachelor	1	1	2	6	4	5	1	1	5	5	4	3	3	5	3
1	No disclaimer	Low temptation	Theft frame	Helpful	0	1	0	1	0	0	.67307693		0	0	5	5	47	2	1	1	1	1	0	0	0	0	Debriefing received					1992	Male	Bachelor	1	2	2	4	5	5	2	2	4	4	4	2	2	2	4
1	Disclaimer	Low temptation	Contribution frame	Helpful	0	1	0	1	0	0	.65384614		.5	0	5	1	12	2	1	0	0	1	0	0	0	0	Debriefing received					1994	Female	general qualification for university entrance (Abitur)	1	1	1	8	4	3	2	1	3	4	3	3	3	3	4
1	Disclaimer	High temptation	Theft frame	Helpful	0	1	0	1	0	0	.71153843	.40000001	0	0	5	5	47	2	1	1	1	1	0	0	0	0	Follow-up survey completed	2	2	4	1	1992	Male	general qualification for university entrance (Abitur)	0	1	1	4	5	4	2	2	3	4	4	3	4	3	4
1	No disclaimer	Low temptation	Theft frame	Neutral	1	0	0	0	0	0	.71153843	0	.25	.25	5	100	47	2	1	0	1	1	0	1	0	0	Follow-up survey completed	5	1	5	30	1995	Male	general qualification for university entrance (Abitur)	1	1	1	8	5	5	2	3	3	4	4	3	3	4	4
1	No disclaimer	Low temptation	Contribution frame	Neutral	1	0	0	0	0	0	.75		.25	0	5	5	12	2	1	1	0	1	0	0	0	0	Debriefing received					1994	Male	Bachelor	1	2	2	3	5	5	3	1	4	4	4	3	3	4	4
1	Disclaimer	Low temptation	Contribution frame	Neutral	1	0	0	0	0	0	.5		0	0	5	5	47	2	1	1	1	1	0	0	0	0	Debriefing received					1990	Male	Bachelor	1	1	1	10	4	4	3	1	4	3	3	2	2	2	3
1	No disclaimer	High temptation	Theft frame	Neutral	1	0	0	0	0	0	.65384614	.80000001	.5	.5	10	100	47	2	0	0	1	1	1	1	0	0	Follow-up survey completed	2	5	1	3	1989	Female	Master / Diplom degree	0	1	1	8	5	4	2	2	3	4	3	2	3	3	4
1	No disclaimer	High temptation	Contribution frame	Helpful	0	1	0	1	0	0	.57692307	.80000001	1	1	10	100	24	1	0	0	0	0	1	1	1	1	Follow-up survey completed	1	5	1	5	1988	Female	Bachelor	1	1	2	8	4	4	3	3	4	3	3	3	3	3	3
1	Disclaimer	High temptation	Theft frame	Neutral	1	0	0	0	0	0	.69230771		1	.5	10	1	18	1	0	0	0	0	1	0	0	1	Debriefing received					1995	Female	general qualification for university entrance (Abitur)	1	1	2	7	5	4	1	2	4	3	2	3	4	3	4
1	No disclaimer	Low temptation	Theft frame	Neutral	1	0	0	0	0	0	.63461536		.75	.75	10	100	24	2	0	0	0	1	1	1	1	0	Debriefing received					1998	Female	general qualification for university entrance (Abitur)	1	1	1	5	4	4	3	2	4	3	3	3	5	3	2
1	No disclaimer	Low temptation	Theft frame	Neutral	1	0	0	0	0	0	.71153843		.5	.25	10	5	36	2	0	1	0	1	1	0	0	0	Debriefing received					1990	Female	Bachelor	1	1	1	5	4	4	2	2	4	4	3	3	4	4	4
1	Disclaimer	High temptation	Theft frame	Helpful	0	1	0	1	0	0	.65384614		1	1	10	100	24	1	0	0	0	0	1	1	1	1	Debriefing received					1988	Female	Master / Diplom degree	1	1	1	7	3	4	1	3	4	4	2	4	3	4	4
1	Disclaimer	Low temptation	Contribution frame	Selfish	0	0	1	0	1	0	.76923072	0	0	0	5	5	47	2	1	1	1	1	0	0	0	0	Follow-up survey completed	4	4	3	5	1995	Male	Bachelor	1	2	2	7	5	4	2	2	4	5	3	4	4	4	4
1	No disclaimer	Low temptation	Theft frame	Neutral	1	0	0	0	0	0	.55769229		.75	.75	10	100	47	1	0	0	1	0	1	1	0	1	Debriefing received					1991	Male	Bachelor	1	1	2	8	3	4	2	2	3	4	2	2	3	3	2
1	Disclaimer	Low temptation	Contribution frame	Neutral	1	0	0	0	0	0	.73076922		.5	.5	10	100	47	2	0	0	1	1	1	1	0	0	Debriefing received					1982	Female	Missing/Other	0	1	2	5	4	5	2	2	4	4	4	4	3	3	4
1	No disclaimer	High temptation	Theft frame	Helpful	0	1	0	1	0	0	.51923078	.2	0	0	5	5	47	2	1	1	1	1	0	0	0	0	Follow-up survey completed	2	3	3	180	1999	Male	general qualification for university entrance (Abitur)	1	2	2	7	4	4	3	3	4	3	1	3	2	3	2
1	Disclaimer	High temptation	Contribution frame	Helpful	0	1	0	1	0	0	.71153843	.80000001	.25	0	0	5	47	2	0	1	1	1	0	0	0	0	Follow-up survey completed	2	5	2	15	1993	Female	Master / Diplom degree	1	1	2	6	5	4	1	5	5	4	2	4	5	4	3
1	No disclaimer	High temptation	Contribution frame	Helpful	0	1	0	1	0	0	.73076922	1	1	.75	10	1	24	1	0	0	0	0	1	0	1	1	Follow-up survey completed	1	5	1	1	1991	Female	general qualification for university entrance (Abitur)	0	1	1	5	4	5	1	1	5	3	3	4	3	4	3
1	No disclaimer	Low temptation	Contribution frame	Helpful	0	1	0	1	0	0	.78846157	1	.5	.5	10	100	47	2	0	0	1	1	1	1	0	0	Follow-up survey completed	1	5	1	2	1993	Female	Bachelor	1	1	1	6	4	5	3	1	4	5	4	3	4	4	4
1	Disclaimer	Low temptation	Contribution frame	Selfish	0	0	1	1	1	0	.61538464		.75	.75	10	100	47	1	0	0	1	0	1	1	0	1	Debriefing received					1989	Female	general qualification for university entrance (Abitur)	1	1	1	7	4	4	3	2	3	4	4	3	3	3	3
1	No disclaimer	Low temptation	Contribution frame	Neutral	1	0	0	0	0	0	.92307687	1	.25	0	5	500	47	2	1	0	1	1	0	0	0	0	Follow-up survey completed	1	5	1	1	1994	Male	general qualification for university entrance (Abitur)	1	1	1	6	5	5	1	1	5	5	3	5	3	5	5
1	Disclaimer	Low temptation	Theft frame	Helpful	0	1	0	1	0	0	.65384614	1	.5	.5	10	100	47	2	0	0	1	1	1	1	0	0	Follow-up survey completed	1	5	1	1	1995	Male	general qualification for university entrance (Abitur)	0	1	1	5	4	4	3	2	3	4	4	3	4	4	3
1	No disclaimer	High temptation	Theft frame	Neutral	1	0	0	0	0	0	.65384614	.60000002	1	1	10	100	24	1	0	0	0	0	1	1	1	1	Follow-up survey completed	5	3	1	2	1993	Female	Master / Diplom degree	1	1	2	5	3	4	4	2	4	4	3	4	4	3	4
1	No disclaimer	Low temptation	Contribution frame	Neutral	1	0	0	0	0	0	.59615386		.75	.75	10	100	24	2	0	0	0	1	1	1	1	0	Debriefing received					1994	Female	general qualification for university entrance (Abitur)	1	1	1	5	4	4	2	2	3	4	3	3	3	3	3
1	Disclaimer	High temptation	Contribution frame	Helpful	0	1	0	1	0	0	.61538464	.60000002	.5	.5	10	5	47	1	0	1	1	0	1	0	0	1	Follow-up survey completed	1	5	2	5	1986	Female	Master / Diplom degree	0	1	1	7	4	4	2	4	3	2	2	4	4	3	4
1	No disclaimer	High temptation	Contribution frame	Helpful	0	1	0	1	0	0	.78846157	.40000001	.75	.75	5	100	24	1	1	0	0	0	0	1	1	1	Follow-up survey completed	1	2	2	30	1998	Female	general qualification for university entrance (Abitur)	0	1	1	6	5	5	2	2	4	3	4	4	4	5	3
1	Disclaimer	Low temptation	Contribution frame	Helpful	0	1	0	1	0	0	.80769229	.80000001	.5	.5	10	100	47	2	0	0	1	1	1	1	0	0	Follow-up survey completed	2	5	1	10	1995	Female	general qualification for university entrance (Abitur)	1	1	2	7	4	5	2	1	4	4	5	4	4	4	4
1	No disclaimer	Low temptation	Theft frame	Neutral	1	0	0	0	0	0	.78846157		.5	.25	10	500	47	2	0	0	1	1	1	0	0	0	Debriefing received					1997	Female	general qualification for university entrance (Abitur)	1	1	2	6	5	5	1	2	5	4	4	3	4	4	3
1	Disclaimer	High temptation	Theft frame	Helpful	0	1	0	1	0	0	.34615386	.60000002	.5	.25	10	5	12	2	0	1	0	1	1	0	0	0	Follow-up survey completed	1	1	1	5	1993	Female	general qualification for university entrance (Abitur)	1	1	1	6	2	3	2	4	3	2	2	2	2	2	2
1	Disclaimer	High temptation	Contribution frame	Neutral	1	0	0	0	0	0	.61538464	.80000001	1	1	10	100	24	1	0	0	0	0	1	1	1	1	Follow-up survey completed	1	1	1	0	1988	Female	general qualification for university entrance (Abitur)	1	1	1	6	4	4	4	3	4	4	4	2	4	4	3
1	Disclaimer	High temptation	Contribution frame	Helpful	0	1	0	1	0	0	.61538464	.80000001	.5	0	0	50	47	2	0	0	1	1	0	0	0	0	Follow-up survey completed	1	5	1	5	1994	Female	Bachelor	1	2	2	7	4	3	4	2	4	3	3	4	4	4	2
1	No disclaimer	Low temptation	Contribution frame	Neutral	1	0	0	0	0	0	.5		.5	.5	10	5	24	2	0	1	0	1	1	0	1	0	Debriefing received					1992	Female	Bachelor	1	1	2	8	4	4	3	2	3	4	2	2	3	2	3
1	No disclaimer	Low temptation	Theft frame	Helpful	0	1	0	1	0	0	.84615386		0	0	5	5	47	2	1	1	1	1	0	0	0	0	Debriefing received					1990	Male	Master / Diplom degree	0	1	1	9	5	5	2	2	4	4	4	4	5	4	5
1	Disclaimer	Low temptation	Theft frame	Helpful	0	1	0	1	0	0	.69230771		.75	.75	10	100	24	2	0	0	0	1	1	1	1	0	Debriefing received					1990	Female	general qualification for university entrance (Abitur)	1	1	1	7	4	4	2	2	3	4	2	4	4	4	4
1	Disclaimer	High temptation	Contribution frame	Neutral	1	0	0	0	0	0	.86538458		0	0	5	5	47	2	1	1	1	1	0	0	0	0	Debriefing received					1989	Female	Missing/Other	0	1	1	8	5	5	1	1	5	4	4	3	5	4	4
1	Disclaimer	Low temptation	Contribution frame	Neutral	1	0	0	0	0	0	.59615386	.60000002	.75	.75	10	100	24	2	0	0	0	1	1	1	1	0	Follow-up survey completed	2	4	1	1	1984	Female	Master / Diplom degree	0	1	1	5	3	4	3	3	4	4	3	3	3	3	3
1	No disclaimer	Low temptation	Contribution frame	Neutral	1	0	0	0	0	0	.73076922		.75	.5	10	5	30	1	0	1	0	0	1	0	0	1	Debriefing received					1993	Female	Bachelor	1	1	1	6	4	4	1	1	4	5	4	3	3	3	3
1	No disclaimer	High temptation	Contribution frame	Neutral	1	0	0	0	0	0	.65384614		0	0	5	5	47	2	1	1	1	1	0	0	0	0	Debriefing received					1992	Male	Bachelor	1	1	1	7	4	3	2	2	3	4	4	3	4	4	3
1	Disclaimer	Low temptation	Contribution frame	Helpful	0	1	0	1	0	0	.69230771	.80000001	.25	0	5	20	47	2	1	0	1	1	0	0	0	0	Follow-up survey completed	1	1	1	2	1994	Female	Bachelor	1	1	1	7	5	5	2	3	4	4	3	4	4	3	3
1	No disclaimer	High temptation	Contribution frame	Helpful	0	1	0	1	0	0	.57692307	.60000002	.25	.25	10	5	47	2	0	1	1	1	1	0	0	0	Follow-up survey completed	1	4	1	10	1993	Female	Bachelor	1	1	1	4	4	4	3	3	5	4	2	2	4	2	3
1	Disclaimer	High temptation	Contribution frame	Neutral	1	0	0	0	0	0	.71153843		.5	.5	10	5	47	1	0	1	1	0	1	0	0	1	Debriefing received					1997	Female	general qualification for university entrance (Abitur)	1	1	2	8	4	4	2	2	4	4	3	3	4	4	4
1	Disclaimer	Low temptation	Theft frame	Helpful	0	1	0	1	0	0	.69230771		1	.5	10	20	12	1	0	0	0	0	1	0	0	1	Debriefing received					1997	Female	general qualification for university entrance (Abitur)	1	1	1	7	4	5	2	3	4	3	4	3	4	4	4
1	No disclaimer	Low temptation	Theft frame	Helpful	0	1	0	1	0	0	.71153843		.25	.25	10	5	47	2	0	1	1	1	1	0	0	0	Debriefing received					1997	Male	general qualification for university entrance (Abitur)	1	2	2	7	3	5	2	3	4	4	3	3	4	4	4
1	No disclaimer	Low temptation	Contribution frame	Helpful	0	1	0	1	0	0	.55769229		.25	0	5	-1	47	2	1	0	1	1	0	0	0	0	Debriefing received					1991	Male	Master / Diplom degree	0	1	1	8	4	5	3	5	1	4	4	2	4	4	2
1	No disclaimer	Low temptation	Contribution frame	Helpful	0	1	0	1	0	0	.65384614	.2	0	0	5	5	47	2	1	1	1	1	0	0	0	0	Follow-up survey completed	2	1	3	10	1997	Female	general qualification for university entrance (Abitur)	1	1	1	9	4	4	3	2	4	4	4	3	3	4	3
1	Disclaimer	High temptation	Contribution frame	Neutral	1	0	0	0	0	0	.55769229	.60000002	1	.5	10	-1	16	1	0	0	0	0	1	0	0	1	Follow-up survey completed	3	2	1	2	1989	Male	general qualification for university entrance (Abitur)	1	1	1	8	4	4	3	2	3	3	2	2	3	2	4
1	Disclaimer	Low temptation	Theft frame	Helpful	0	1	0	1	0	0	.67307693	1	.5	.25	10	20	47	2	0	0	1	1	1	0	0	0	Follow-up survey completed	1	5	1	1	1989	Female	Bachelor	0	1	1	8	4	5	1	1	3	4	4	2	2	3	3
1	Disclaimer	High temptation	Theft frame	Helpful	0	1	0	1	0	0	.71153843	1	.5	.5	10	5	47	1	0	1	1	0	1	0	0	1	Follow-up survey completed	1	5	1	2	1995	Female	general qualification for university entrance (Abitur)	1	1	1	8	4	3	1	1	5	4	2	5	2	3	4
1	No disclaimer	Low temptation	Theft frame	Neutral	1	0	0	0	0	0	.73076922		.25	.25	5	100	47	2	1	0	1	1	0	1	0	0	Debriefing received					1993	Female	Bachelor	1	1	2	7	5	3	2	1	4	4	2	3	4	4	4
1	No disclaimer	High temptation	Theft frame	Helpful	0	1	0	1	0	0	.69230771	.2	0	0	5	5	47	2	1	1	1	1	0	0	0	0	Follow-up survey completed	1	4	4	320	1994	Male	general qualification for university entrance (Abitur)	1	1	1	7	4	5	2	2	5	3	3	3	4	4	3
1	No disclaimer	Low temptation	Contribution frame	Helpful	0	1	0	1	0	0	.76923072		0	0	5	5	47	2	1	1	1	1	0	0	0	0	Debriefing received					1996	Male	general qualification for university entrance (Abitur)	1	1	2	8	5	4	1	3	5	4	3	4	5	4	3
1	Disclaimer	High temptation	Contribution frame	Helpful	0	1	0	1	0	0	.75	.80000001	.25	0	0	5	47	2	0	1	1	1	0	0	0	0	Follow-up survey completed	1	1	1	1	1990	Female	Bachelor	1	1	1	6	5	5	1	5	4	5	4	4	4	4	5
1	Disclaimer	High temptation	Contribution frame	Helpful	0	1	0	1	0	0	.71153843	.80000001	0	0	5	5	47	2	1	1	1	1	0	0	0	0	Follow-up survey completed	1	4	1	0	1990	Female	Master / Diplom degree	0	2	1	6	4	5	3	3	4	4	3	3	5	4	4
1	Disclaimer	High temptation	Contribution frame	Neutral	1	0	0	0	0	0	.61538464		.75	.75	10	100	47	1	0	0	1	0	1	1	0	1	Debriefing received					1995	Female	general qualification for university entrance (Abitur)	1	1	1	8	4	4	1	2	4	4	2	3	4	4	2
1	No disclaimer	High temptation	Theft frame	Helpful	0	1	0	1	0	0	.67307693	.40000001	.5	.25	10	5	12	2	0	1	0	1	1	0	0	0	Follow-up survey completed	2	3	2	20	1990	Female	Master / Diplom degree	1	2	2	8	4	5	1	2	4	4	3	3	4	3	3
1	No disclaimer	Low temptation	Theft frame	Helpful	0	1	0	1	0	0	.76923072	.60000002	1	1	10	100	24	1	0	0	0	0	1	1	1	1	Follow-up survey completed	1	5	1	10	1994	Female	general qualification for university entrance (Abitur)	1	1	1	3	5	5	1	2	4	4	4	3	3	4	4
1	Disclaimer	Low temptation	Contribution frame	Neutral	1	0	0	0	0	0	.65384614	0	.25	.25	10	5	47	2	0	1	1	1	1	0	0	0	Follow-up survey completed	4	2	3	180	1984	Male	Bachelor	0	1	1	6	4	4	2	2	4	3	3	3	3	4	3
1	Disclaimer	Low temptation	Contribution frame	Selfish	0	0	1	0	1	0	.69230771	.40000001	1	.75	10	100	12	1	0	0	0	0	1	1	0	1	Follow-up survey completed	2	4	1	5	1995	Female	general qualification for university entrance (Abitur)	1	1	1	7	5	4	2	2	4	3	4	3	3	4	3
1	No disclaimer	High temptation	Contribution frame	Selfish	0	0	1	0	1	0	.51923078		.75	.5	10	5	6	1	0	1	0	0	1	0	0	1	Debriefing received					1990	Female	general qualification for university entrance (Abitur)	1	2	2	5	3	3	2	2	3	3	2	2	3	3	3
1	No disclaimer	High temptation	Contribution frame	Neutral	1	0	0	0	0	0	.73076922		0	0	5	5	47	2	1	1	1	1	0	0	0	0	Debriefing received					1996	Female	general qualification for university entrance (Abitur)	1	2	2	8	4	5	1	2	4	4	4	2	3	4	4
1	Disclaimer	Low temptation	Theft frame	Helpful	0	1	0	1	0	0	.76923072	.40000001	0	0	5	5	47	2	1	1	1	1	0	0	0	0	Follow-up survey completed	2	1	4	0	1992	Female	general qualification for university entrance (Abitur)	1	1	1	7	5	5	1	4	5	4	4	3	4	4	4
1	Disclaimer	High temptation	Contribution frame	Selfish	0	0	1	0	1	0	.69230771		1	1	10	100	24	1	0	0	0	0	1	1	1	1	Debriefing received					1993	Male	General Certificate of Secondary Education (Realschulabschluss)	0	2	2	7	3	5	2	2	3	4	4	3	3	4	4
1	No disclaimer	Low temptation	Contribution frame	Selfish	0	0	1	0	1	0	.78846157	.2	0	0	5	5	47	2	1	1	1	1	0	0	0	0	Follow-up survey completed	2	3	4	10	1999	Male	general qualification for university entrance (Abitur)	1	2	1	6	5	4	2	1	4	4	3	5	5	4	4
1	Disclaimer	High temptation	Contribution frame	Helpful	0	1	0	1	0	0	.57692307	.60000002	.25	.25	5	100	47	2	1	0	1	1	0	1	0	0	Follow-up survey completed	2	2	2	2	1990	Male	Bachelor	1	2	2	6	4	4	3	2	3	4	3	2	3	3	3
1	Disclaimer	Low temptation	Contribution frame	Neutral	1	0	0	0	0	0	.34615386	.2	1	1	10	100	24	1	0	0	0	0	1	1	1	1	Follow-up survey completed	4	2	4	5	1990	Male	Bachelor	1	1	2	9	1	4	4	4	3	4	2	2	2	4	1
1	Disclaimer	Low temptation	Contribution frame	Helpful	0	1	0	1	0	0	.44230771	.80000001	.5	.25	-1	100	47	2	0	0	1	1	0	1	0	0	Follow-up survey completed	1	4	1	1	1990	Male	Bachelor	1	1	2	5	3	2	3	4	2	3	2	2	3	4	2
1	No disclaimer	Low temptation	Theft frame	Helpful	0	1	0	1	0	0	.73076922		.75	.75	10	5	24	1	0	1	0	0	1	0	1	1	Debriefing received					1996	Female	general qualification for university entrance (Abitur)	1	1	2	7	4	4	2	1	5	4	2	3	4	4	4
1	No disclaimer	Low temptation	Theft frame	Helpful	0	1	0	1	0	0	.76923072	.80000001	.25	.25	5	5	47	1	1	1	1	0	0	0	0	1	Follow-up survey completed	1	5	3	1	1989	Male	Bachelor	1	2	2	7	5	5	2	1	4	4	4	3	4	4	3
1	No disclaimer	Low temptation	Contribution frame	Selfish	0	0	1	0	1	0	.63461536	0	1	.75	10	100	12	1	0	0	0	0	1	1	0	1	Follow-up survey completed	4	1	3	20	1990	Female	Bachelor	1	1	1	6	4	4	1	4	4	4	4	1	4	3	3
1	Disclaimer	High temptation	Theft frame	Neutral	1	0	0	0	0	0	.76923072	.40000001	0	0	5	5	47	2	1	1	1	1	0	0	0	0	Follow-up survey completed	1	3	4	2	1992	Female	Bachelor	1	1	1	8	5	5	2	2	4	4	4	3	3	4	4
1	No disclaimer	High temptation	Theft frame	Helpful	0	1	0	1	0	0	.69230771	.40000001	0	0	5	5	47	2	1	1	1	1	0	0	0	0	Follow-up survey completed	1	1	5	0	1987	Female	Master / Diplom degree	0	1	1	7	4	4	2	2	4	4	4	3	3	3	4
1	No disclaimer	Low temptation	Theft frame	Selfish	0	0	1	0	1	0	.57692307		.25	.25	10	5	47	2	0	1	1	1	1	0	0	0	-2					1991	Male	Bachelor	1	2	2	7	4	4	3	4	4	4	2	4	2	3	3
1	No disclaimer	High temptation	Theft frame	Neutral	1	0	0	0	0	0	.71153843	.2	.5	.25	10	5	7	2	0	1	0	1	1	0	0	0	Follow-up survey completed	2	2	4	15	1989	Male	polytechnic degree (Fachhochschulabschluss)	0	1	1	5	4	4	2	2	3	4	3	4	4	4	4
1	No disclaimer	Low temptation	Contribution frame	Helpful	0	1	0	1	0	0	.63461536	0	.25	.25	10	5	47	2	0	1	1	1	1	0	0	0	Follow-up survey completed	3	1	4	6000	1987	Female	general qualification for university entrance (Abitur)	1	1	1	7	3	5	3	2	4	5	4	2	3	3	3
1	No disclaimer	High temptation	Theft frame	Helpful	0	1	0	1	0	0	.73076922	.80000001	.25	.25	10	5	47	2	0	1	1	1	1	0	0	0	Follow-up survey completed	1	5	3	2	1988	Male	Master / Diplom degree	1	1	2	7	4	5	2	2	3	5	3	4	3	4	4
1	No disclaimer	High temptation	Contribution frame	Helpful	0	1	0	1	0	0	.84615386	.60000002	.25	.25	5	5	47	1	1	1	1	0	0	0	0	1	Follow-up survey completed	1	1	1	1	1996	Male	general qualification for university entrance (Abitur)	1	1	2	2	4	4	2	1	4	5	5	3	5	5	3
1	No disclaimer	Low temptation	Theft frame	Neutral	1	0	0	0	0	0	.78846157	.40000001	.25	.25	10	5	47	2	0	1	1	1	1	0	0	0	Follow-up survey completed	2	4	2	5	1997	Female	general qualification for university entrance (Abitur)	1	1	1	4	5	4	1	2	5	4	3	4	4	4	4
1	No disclaimer	Low temptation	Theft frame	Helpful	0	1	0	1	0	0	.47916669		.75	.5	10	20	24	2	0	0	0	1	1	0	1	0	Debriefing received					1991	Female	Bachelor	1	1	1	5	3	4	3	3	3	3	3	2	3	3	2
1	Disclaimer	High temptation	Theft frame	Selfish	0	0	1	0	1	0	.51923078		.25	.25	10	5	47	2	0	1	1	1	1	0	0	0	Debriefing received					1999	Female	general qualification for university entrance (Abitur)	1	1	1	7	2	4	4	4	3	5	2	3	5	3	2
1	No disclaimer	Low temptation	Theft frame	Helpful	0	1	0	1	0	0	.80769229		.25	.25	10	5	47	2	0	1	1	1	1	0	0	0	Debriefing received					1994	Male	general qualification for university entrance (Abitur)	1	1	2	7	5	4	1	1	5	4	3	4	4	5	3
1	No disclaimer	Low temptation	Theft frame	Neutral	1	0	0	0	0	0	.69230771	.2	.75	.5	10	1	24	2	0	0	0	1	1	0	1	0	Follow-up survey completed	5	1	5	30	1997	Female	general qualification for university entrance (Abitur)	1	1	1	3	3	4	2	2	4	4	4	4	4	3	4
1	Disclaimer	High temptation	Contribution frame	Neutral	1	0	0	0	0	0	.46153843	.40000001	0	0	5	5	47	2	1	1	1	1	0	0	0	0	Follow-up survey completed	1	4	2	5	1996	Male	general qualification for university entrance (Abitur)	1	1	1	7	4	2	5	4	1	3	4	4	3	4	3
1	Disclaimer	Low temptation	Contribution frame	Selfish	0	0	1	0	1	0	.42307693		.75	.5	10	100	36	2	0	0	0	1	1	1	0	0	Debriefing received					1989	Male	Bachelor	0	2	2	5	3	4	4	3	3	3	3	2	2	2	3
1	Disclaimer	High temptation	Contribution frame	Neutral	1	0	0	0	0	0	.67307693	1	.5	.25	5	50	24	2	1	0	0	1	0	0	1	0	Follow-up survey completed	1	5	2	1	1996	Female	general qualification for university entrance (Abitur)	1	1	1	6	4	4	1	2	4	3	3	3	3	3	4
1	No disclaimer	High temptation	Theft frame	Neutral	1	0	0	0	0	0	.55769229	0	.5	.5	10	5	47	1	0	1	1	0	1	0	0	1	Follow-up survey completed	3	2	3	20	1990	Female	Bachelor	1	1	1	7	4	3	3	2	5	3	2	2	3	3	3
1	Disclaimer	High temptation	Contribution frame	Neutral	1	0	0	0	0	0	.5		.25	.25	10	5	47	2	0	1	1	1	1	0	0	0	Debriefing received					1990	Male	Bachelor	1	1	1	8	3	3	3	3	5	3	1	3	3	3	3
1	No disclaimer	Low temptation	Theft frame	Neutral	1	0	0	0	0	0	.67307693		.5	.5	10	100	47	2	0	0	1	1	1	1	0	0	Debriefing received					1995	Male	General Certificate of Secondary Education (Realschulabschluss)	0	2	1	5	4	4	2	1	4	4	3	4	3	3	3
1	No disclaimer	High temptation	Theft frame	Helpful	0	1	0	1	0	0	.63461536	.2	1	.5	10	20	16	1	0	0	0	0	1	0	0	1	Follow-up survey completed	2	3	4	30	1994	Female	general qualification for university entrance (Abitur)	1	1	1	6	5	4	2	2	4	3	2	3	4	3	2
1	Disclaimer	Low temptation	Theft frame	Selfish	0	0	1	0	1	0	.78846157	.60000002	.5	.5	10	100	47	2	0	0	1	1	1	1	0	0	Follow-up survey completed	1	2	2	2	1998	Female	general qualification for university entrance (Abitur)	1	1	1	7	4	5	2	2	5	4	3	4	5	4	4
1	Disclaimer	Low temptation	Theft frame	Helpful	0	1	0	1	0	0	.69230771	.2	.25	0	5	20	47	2	1	0	1	1	0	0	0	0	Follow-up survey completed	2	4	3	10	1988	Female	Master / Diplom degree	1	2	2	8	4	4	3	2	4	4	4	3	4	4	3
1	Disclaimer	Low temptation	Contribution frame	Neutral	1	0	0	0	0	0	.76923072	0	.5	.5	10	100	47	2	0	0	1	1	1	1	0	0	Follow-up survey completed	4	2	5	5	1997	Female	general qualification for university entrance (Abitur)	1	1	1	8	4	4	1	1	4	4	3	4	4	4	4
1	No disclaimer	High temptation	Theft frame	Neutral	1	0	0	0	0	0	.53846157	1	.5	.5	10	5	24	2	0	1	0	1	1	0	1	0	Follow-up survey completed	1	5	2	1	1995	Female	general qualification for university entrance (Abitur)	1	1	1	9	3	4	2	4	4	4	2	4	3	4	3
1	No disclaimer	High temptation	Theft frame	Helpful	0	1	0	1	0	0	.73076922	0	0	0	5	5	47	2	1	1	1	1	0	0	0	0	Follow-up survey completed	3	1	3	120	1987	Female	general qualification for university entrance (Abitur)	1	1	1	9	5	4	2	1	4	4	3	4	4	3	4
1	Disclaimer	Low temptation	Theft frame	Neutral	1	0	0	0	0	0	.82692313		.25	0	5	5	36	2	1	1	0	1	0	0	0	0	Debriefing received					1996	Male	general qualification for university entrance (Abitur)	1	1	1	4	5	5	2	2	4	4	4	4	5	5	4
1	No disclaimer	High temptation	Contribution frame	Neutral	1	0	0	0	0	0	.57692307	.80000001	.5	.5	10	5	24	2	0	1	0	1	1	0	1	0	Follow-up survey completed	2	5	1	1	1992	Female	general qualification for university entrance (Abitur)	1	1	1	7	5	4	5	5	3	3	3	4	4	3	4
1	Disclaimer	Low temptation	Theft frame	Neutral	1	0	0	0	0	0	.73076922	.60000002	.5	.5	5	100	47	1	1	0	1	0	0	1	0	1	Follow-up survey completed	2	3	2	1	1994	Female	Bachelor	1	1	1	7	4	5	1	2	4	4	3	3	3	4	4
1	No disclaimer	High temptation	Theft frame	Neutral	1	0	0	0	0	0	.76923072		.5	.5	10	5	24	2	0	1	0	1	1	0	1	0	Debriefing received					1991	Female	Bachelor	1	1	1	8	5	5	1	3	5	4	4	4	4	3	3
1	No disclaimer	Low temptation	Contribution frame	Neutral	1	0	0	0	0	0	.75		0	0	5	5	47	2	1	1	1	1	0	0	0	0	Debriefing received					1998	Female	general qualification for university entrance (Abitur)	1	1	1	8	5	4	2	2	4	5	4	3	4	4	3
1	No disclaimer	Low temptation	Theft frame	Helpful	0	1	0	1	0	0	.76923072		.75	.75	10	100	24	2	0	0	0	1	1	1	1	0	Debriefing received					1996	Female	general qualification for university entrance (Abitur)	1	2	2	6	4	4	1	1	4	4	4	4	3	4	4
1	No disclaimer	High temptation	Contribution frame	Helpful	0	1	0	1	0	0	.75	1	1	.5	10	1	12	1	0	0	0	0	1	0	0	1	Follow-up survey completed	1	5	1	1	1990	Female	general qualification for university entrance (Abitur)	1	1	1	7	4	5	2	2	3	4	3	4	5	4	4
1	Disclaimer	Low temptation	Contribution frame	Neutral	1	0	0	0	0	0	.55769229	.2	.5	.25	5	20	24	2	1	0	0	1	0	0	1	0	Follow-up survey completed	4	1	1	300	1995	Male	general qualification for university entrance (Abitur)	1	1	1	8	5	4	3	4	1	3	2	5	5	1	4
1	Disclaimer	Low temptation	Theft frame	Helpful	0	1	0	1	0	0	.76923072	1	.75	.5	10	20	47	1	0	0	1	0	1	0	0	1	Follow-up survey completed	1	5	1	0	1997	Female	general qualification for university entrance (Abitur)	1	1	1	7	4	5	1	1	4	4	4	3	4	3	4
1	Disclaimer	Low temptation	Contribution frame	Neutral	1	0	0	0	0	0	.69230771		0	0	5	5	47	2	1	1	1	1	0	0	0	0	Debriefing received					1996	Female	general qualification for university entrance (Abitur)	1	1	1	5	5	4	2	2	4	4	4	2	3	4	4
1	No disclaimer	High temptation	Contribution frame	Neutral	1	0	0	0	0	0	.75	.80000001	.75	.75	10	100	47	1	0	0	1	0	1	1	0	1	Follow-up survey completed	1	5	3	2	1991	Male	general qualification for university entrance (Abitur)	1	1	1	8	4	4	2	1	4	3	4	4	4	4	4
1	No disclaimer	High temptation	Theft frame	Neutral	1	0	0	0	0	0	.73076922	0	.5	.5	10	5	24	2	0	1	0	1	1	0	1	0	Follow-up survey completed	4	3	4	5	1993	Female	Bachelor	1	1	1	6	4	3	1	1	4	4	4	3	4	4	3
1	No disclaimer	Low temptation	Contribution frame	Neutral	1	0	0	0	0	0	.57692307	1	.75	.75	10	5	24	1	0	1	0	0	1	0	1	1	Follow-up survey completed	1	5	1	2	1994	Female	general qualification for university entrance (Abitur)	1	1	1	8	4	4	2	3	4	3	3	3	2	3	3
1	No disclaimer	Low temptation	Theft frame	Helpful	0	1	0	1	0	0	.82692313		.75	.5	10	5	-1	1	0	1	0	0	1	0	0	1	Debriefing received					1996	Female	general qualification for university entrance (Abitur)	1	1	2	5	4	5	1	2	5	5	4	4	4	3	4
1	No disclaimer	High temptation	Contribution frame	Neutral	1	0	0	0	0	0	.73076922		1	.75	10	100	12	1	0	0	0	0	1	1	0	1	Debriefing received					1991	Female	general qualification for university entrance (Abitur)	1	1	1	7	4	5	2	1	4	4	4	2	4	4	4
1	No disclaimer	High temptation	Contribution frame	Helpful	0	1	0	1	1	0	.42307693	.2	0	0	5	5	47	2	1	1	1	1	0	0	0	0	Follow-up survey completed	3	1	1	10	1992	Male	Bachelor	1	2	1	9	3	5	4	3	2	4	3	2	1	3	2
1	No disclaimer	Low temptation	Theft frame	Helpful	0	1	0	1	0	0	.76923072	.80000001	0	0	5	5	47	2	1	1	1	1	0	0	0	0	Follow-up survey completed	1	1	1	1	1991	Female	general qualification for university entrance (Abitur)	0	1	1	5	4	5	1	1	4	4	3	3	4	4	4
1	Disclaimer	Low temptation	Theft frame	Helpful	0	1	0	1	0	0	.61538464	.80000001	.25	.25	5	5	47	1	1	1	1	0	0	0	0	1	Follow-up survey completed	2	4	2	2	1991	Male	Bachelor	1	1	1	7	4	4	3	2	3	4	2	3	4	4	3
1	Disclaimer	High temptation	Theft frame	Helpful	0	1	0	1	0	0	.57692307	.80000001	0	0	5	5	47	2	1	1	1	1	0	0	0	0	Follow-up survey completed	2	4	1	1	1991	Male	general qualification for university entrance (Abitur)	1	2	2	6	4	4	3	4	3	4	2	3	3	4	4
1	Disclaimer	Low temptation	Theft frame	Neutral	1	0	0	0	0	0	.67307693		0	0	5	5	47	2	1	1	1	1	0	0	0	0	Debriefing received					1992	Female	Bachelor	1	1	2	6	4	4	2	2	3	4	4	3	4	3	3
1	Disclaimer	High temptation	Theft frame	Selfish	0	0	1	0	1	0	.51923078		0	0	5	5	47	2	1	1	1	1	0	0	0	0	Follow-up survey started					1985	Female	Bachelor	1	1	1	7	4	4	3	3	3	3	3	2	3	3	3
1	Disclaimer	Low temptation	Theft frame	Helpful	0	1	0	1	0	0	.71153843		.25	.25	10	5	47	2	0	1	1	1	1	0	0	0	Debriefing received					1991	Male	Bachelor	1	1	1	8	4	4	4	2	4	4	4	4	4	4	4
1	Disclaimer	Low temptation	Contribution frame	Neutral	1	0	0	0	0	0	.65384614		.25	.25	10	5	47	2	0	1	1	1	1	0	0	0	Debriefing received					1993	Female	Bachelor	1	1	1	7	4	4	1	1	4	4	4	2	3	3	3
1	Disclaimer	High temptation	Contribution frame	Helpful	0	1	0	1	0	0	.73076922		.25	.25	10	5	47	2	0	1	1	1	1	0	0	0	Debriefing received					1991	Male	general qualification for university entrance (Abitur)	1	1	1	7	4	4	3	2	3	5	3	4	5	3	4
1	Disclaimer	High temptation	Theft frame	Neutral	1	0	0	0	0	0	.69230771	.80000001	.5	.5	10	5	47	1	0	1	1	0	1	0	0	1	Follow-up survey completed	2	5	1	2	1994	Female	general qualification for university entrance (Abitur)	1	1	1	4	3	5	2	1	3	3	3	4	3	4	3
1	No disclaimer	Low temptation	Contribution frame	Neutral	1	0	0	0	0	0	.71153843		.25	.25	10	5	47	2	0	1	1	1	1	0	0	0	Debriefing received					1995	Male	general qualification for university entrance (Abitur)	1	1	1	7	4	5	2	2	3	5	3	3	3	4	4
1	No disclaimer	High temptation	Contribution frame	Neutral	1	0	0	0	0	0	.48076922		.5	.5	10	100	47	2	0	0	1	1	1	1	0	0	Debriefing received					1985	Male	General Certificate of Secondary Education (Realschulabschluss)	0	1	1	7	3	4	4	3	2	3	3	3	3	3	2
1	Disclaimer	High temptation	Contribution frame	Neutral	1	0	0	0	0	0	.67307693		.5	.5	10	5	24	2	0	1	0	1	1	0	1	0	Debriefing received					1989	Female	Master / Diplom degree	0	1	1	4	4	4	2	3	3	4	4	3	4	3	4
1	Disclaimer	Low temptation	Contribution frame	Helpful	0	1	0	1	0	0	.44230771	.40000001	0	0	5	5	47	2	1	1	1	1	0	0	0	0	Follow-up survey completed	2	3	2	500	1991	Female	Bachelor	1	1	1	4	3	4	4	3	3	4	2	3	2	3	1
1	No disclaimer	High temptation	Theft frame	Selfish	0	0	1	0	1	0	.44230771	.40000001	.25	0	5	5	13	2	1	1	0	1	0	0	0	0	Follow-up survey completed	2	2	3	2	1991	Female	general qualification for university entrance (Abitur)	1	1	1	5	4	2	3	4	3	3	2	2	3	3	3
1	No disclaimer	High temptation	Contribution frame	Neutral	1	0	0	0	0	0	.75		.25	.25	5	100	47	2	1	0	1	1	0	1	0	0	Debriefing received					1986	Female	Master / Diplom degree	0	1	1	5	4	3	2	1	3	4	5	3	3	4	5
1	Disclaimer	Low temptation	Theft frame	Neutral	1	0	0	0	0	0	.59615386		0	0	5	5	47	2	1	1	1	1	0	0	0	0	Debriefing received					1992	Female	Bachelor	1	1	1	8	3	4	2	2	4	3	3	3	4	3	3
1	No disclaimer	Low temptation	Contribution frame	Helpful	0	1	0	1	0	0	.69230771	.60000002	.5	0	0	5	12	2	0	1	0	1	0	0	0	0	Follow-up survey completed	1	1	5	2	1995	Female	general qualification for university entrance (Abitur)	1	1	1	8	4	5	1	2	4	4	3	2	3	4	4
1	Disclaimer	Low temptation	Contribution frame	Helpful	0	1	0	1	0	0	.84615386	1	.75	.25	10	1	12	2	0	0	0	1	1	0	0	0	Follow-up survey completed	1	5	2	2	1997	Female	general qualification for university entrance (Abitur)	1	1	1	7	5	5	1	1	5	4	4	4	4	4	4
1	Disclaimer	High temptation	Theft frame	Helpful	0	1	0	1	0	0	.57692307	.40000001	0	0	5	5	47	2	1	1	1	1	0	0	0	0	Follow-up survey completed	2	4	2	30	1995	Male	general qualification for university entrance (Abitur)	1	1	2	9	3	4	2	3	4	4	3	2	3	3	3
1	No disclaimer	Low temptation	Contribution frame	Helpful	0	1	0	1	0	0	.78846157	.80000001	.25	.25	10	5	47	2	0	1	1	1	1	0	0	0	Follow-up survey completed	1	4	2	3	1995	Female	general qualification for university entrance (Abitur)	1	1	1	5	5	5	1	2	4	4	4	3	4	4	4
1	No disclaimer	Low temptation	Contribution frame	Neutral	1	0	0	0	0	0	.71153843	.40000001	.5	.5	10	5	47	1	0	1	1	0	1	0	0	1	Follow-up survey completed	1	4	3	1	1996	Female	general qualification for university entrance (Abitur)	1	1	2	7	4	5	2	2	4	4	4	2	3	4	3
1	No disclaimer	Low temptation	Contribution frame	Helpful	0	1	0	1	0	0	.34615386		.25	.25	5	5	47	1	1	1	1	0	0	0	0	1	Debriefing received					1994	Male	general qualification for university entrance (Abitur)	1	1	2	4	3	2	4	4	2	3	2	2	3	3	2
1	Disclaimer	Low temptation	Theft frame	Neutral	1	0	0	0	0	0	.65384614	.80000001	.75	.75	10	100	24	2	0	0	0	1	1	1	1	0	Follow-up survey completed	2	5	2	1	1986	Male	general qualification for university entrance (Abitur)	1	1	1	7	4	4	2	2	4	4	3	3	3	4	3
1	Disclaimer	High temptation	Contribution frame	Helpful	0	1	0	1	0	0	.67307693	.2	.5	.25	10	20	47	2	0	0	1	1	1	0	0	0	Follow-up survey completed	2	3	4	5	1996	Male	general qualification for university entrance (Abitur)	1	1	1	4	4	4	2	2	4	4	4	3	4	3	2
1	No disclaimer	High temptation	Contribution frame	Helpful	0	1	0	1	0	0	.78846157	1	.5	.25	5	5	8	1	1	1	0	0	0	0	0	1	Follow-up survey completed	1	5	1	1	1988	Female	General Certificate of Secondary Education (Realschulabschluss)	0	1	1	7	5	5	1	2	4	4	3	3	4	4	4
1	No disclaimer	Low temptation	Theft frame	Helpful	0	1	0	1	0	0	.69230771	.2	.5	.25	10	5	36	2	0	1	0	1	1	0	0	0	Follow-up survey completed	2	1	5	15	1997	Male	general qualification for university entrance (Abitur)	1	1	1	8	4	5	2	2	3	4	4	4	2	4	4
1	No disclaimer	High temptation	Theft frame	Selfish	0	0	1	0	1	0	.65384614		.25	.25	10	5	47	2	0	1	1	1	1	0	0	0	-2					1993	Male	general qualification for university entrance (Abitur)	0	2	2	4	3	4	2	1	2	3	2	2	5	4	5
1	No disclaimer	High temptation	Contribution frame	Helpful	0	1	0	1	0	0	.67307693	0	.75	.75	10	100	47	1	0	0	1	0	1	1	0	1	Follow-up survey completed	3	3	4	120	1987	Female	Master / Diplom degree	0	1	2	3	4	5	5	4	5	5	3	4	3	4	3
1	Disclaimer	Low temptation	Theft frame	Neutral	1	0	0	0	0	0	.65384614	.60000002	0	0	5	5	47	2	1	1	1	1	0	0	0	0	Follow-up survey completed	2	1	2	3	1990	Male	Master / Diplom degree	1	1	1	9	4	3	3	2	3	5	3	2	5	4	3
1	No disclaimer	Low temptation	Theft frame	Selfish	0	0	1	0	1	0	.55769229		1	1	10	100	24	1	0	0	0	0	1	1	1	1	Debriefing received					1989	Female	polytechnic degree (Fachhochschulabschluss)	0	2	1	7	3	4	3	3	3	4	4	3	3	3	3
1	Disclaimer	High temptation	Theft frame	Helpful	0	1	0	1	0	0	.78846157	.80000001	.75	.5	10	1	24	2	0	0	0	1	1	0	1	0	Follow-up survey completed	1	5	1	5	1990	Female	general qualification for university entrance (Abitur)	1	1	1	8	5	5	1	1	5	4	3	3	4	3	4
1	No disclaimer	High temptation	Contribution frame	Helpful	0	1	0	1	0	0	.55769229		.5	.5	10	100	47	2	0	0	1	1	1	1	0	0	Debriefing received					1990	Male	general qualification for university entrance (Abitur)	1	2	2	4	4	3	2	2	4	2	2	2	3	3	3
1	Disclaimer	High temptation	Theft frame	Helpful	0	1	0	1	1	0	.67307693	.2	0	0	5	5	47	2	1	1	1	1	0	0	0	0	Follow-up survey completed	3	2	4	3	1990	Male	Bachelor	1	2	2	6	4	4	3	1	3	4	3	3	4	4	3
1	Disclaimer	High temptation	Contribution frame	Helpful	0	1	0	1	0	0	.73076922	.40000001	0	0	5	5	47	2	1	1	1	1	0	0	0	0	Follow-up survey completed	1	3	3	2	1999	Female	general qualification for university entrance (Abitur)	1	1	1	7	4	4	1	2	4	4	3	3	4	4	4
1	Disclaimer	High temptation	Theft frame	Neutral	1	0	0	0	0	0	.63461536		1	1	10	100	24	1	0	0	0	0	1	1	1	1	Debriefing received					1993	Female	Bachelor	1	1	1	6	4	4	2	2	4	4	4	3	3	3	3
1	No disclaimer	Low temptation	Theft frame	Helpful	0	1	0	1	0	0	.63461536	.80000001	.5	.5	10	5	24	2	0	1	0	1	1	0	1	0	Follow-up survey completed	1	2	2	3	1995	Male	general qualification for university entrance (Abitur)	1	1	1	7	4	4	2	4	2	4	3	2	4	4	4
1	No disclaimer	High temptation	Contribution frame	Neutral	1	0	0	0	0	0	.71153843	.40000001	.25	0	90	5	47	2	0	1	1	1	0	0	0	0	Follow-up survey completed	2	3	3	2	1991	Female	Bachelor	1	1	2	8	4	4	1	2	4	4	3	4	3	3	3
1	Disclaimer	High temptation	Theft frame	Helpful	0	1	0	1	0	0	.73076922	.80000001	.75	.5	10	100	25	2	0	0	0	1	1	1	0	0	Follow-up survey completed	1	3	1	1	1995	Female	general qualification for university entrance (Abitur)	1	1	1	6	4	4	3	2	5	4	3	3	4	4	4
1	Disclaimer	Low temptation	Theft frame	Helpful	0	1	0	1	0	0	.75		.75	.75	10	5	24	1	0	1	0	0	1	0	1	1	Debriefing received					1986	Female	general qualification for university entrance (Abitur)	1	1	1	5	5	5	1	1	4	4	2	3	2	4	4
1	Disclaimer	Low temptation	Contribution frame	Helpful	0	1	0	1	0	0	.73076922	.2	.5	.5	10	100	47	2	0	0	1	1	1	1	0	0	Follow-up survey completed	2	4	3	120	1996	Female	general qualification for university entrance (Abitur)	1	2	1	6	4	4	2	2	4	4	4	4	4	4	4
1	Disclaimer	Low temptation	Contribution frame	Helpful	0	1	0	1	0	0	.67307693	.80000001	.25	0	105	5	47	2	0	1	1	1	0	0	0	0	Follow-up survey completed	1	4	1	1	1992	Male	general qualification for university entrance (Abitur)	1	1	1	6	4	4	2	2	3	3	4	3	4	4	3
1	Disclaimer	High temptation	Theft frame	Helpful	0	1	0	1	0	0	.69230771	.40000001	.5	.5	10	5	24	2	0	1	0	1	1	0	1	0	Follow-up survey completed	2	4	2	10	1992	Female	general qualification for university entrance (Abitur)	1	1	1	8	5	5	2	4	4	4	3	4	3	4	3
1	No disclaimer	Low temptation	Theft frame	Helpful	0	1	0	1	0	0	.5	.40000001	0	0	5	5	47	2	1	1	1	1	0	0	0	0	Follow-up survey completed	1	4	2	10	1996	Female	general qualification for university entrance (Abitur)	1	2	2	8	3	4	2	3	4	3	3	3	2	2	3
1	Disclaimer	Low temptation	Contribution frame	Helpful	0	1	0	1	1	0	.76923072	0	.5	.5	10	100	47	2	0	0	1	1	1	1	0	0	Follow-up survey completed	4	2	3	240	1999	Female	general qualification for university entrance (Abitur)	1	1	1	8	3	5	1	2	4	4	4	5	4	4	4
1	No disclaimer	High temptation	Theft frame	Selfish	0	0	1	0	1	0	.55769229		.75	.25	-1	2	24	2	0	0	0	1	0	0	1	0	Debriefing received					1996	Male	general qualification for university entrance (Abitur)	1	1	2	8	4	3	3	3	3	5	4	2	3	3	3
1	No disclaimer	High temptation	Contribution frame	Neutral	1	0	0	0	0	0	.82692313	.60000002	.75	.75	10	5	24	1	0	1	0	0	1	0	1	1	Follow-up survey completed	1	3	1	1	1992	Female	Bachelor	1	1	1	8	5	5	1	1	4	4	3	5	4	4	4
1	No disclaimer	High temptation	Contribution frame	Helpful	0	1	0	1	0	0	.65384614	0	.5	.25	10	10	47	2	0	0	1	1	1	0	0	0	Follow-up survey completed	3	2	4	10	1996	Female	general qualification for university entrance (Abitur)	1	1	1	5	4	5	3	3	4	4	2	3	3	4	4
1	Disclaimer	Low temptation	Contribution frame	Neutral	1	0	0	0	0	0	.75	.80000001	.75	.25	90	5	12	1	0	1	0	0	0	0	0	1	Follow-up survey completed	1	2	1	1	1991	Female	Bachelor	0	1	2	5	5	5	1	2	4	4	3	4	4	3	3
1	No disclaimer	High temptation	Theft frame	Neutral	1	0	0	0	0	0	.71153843	.80000001	1	1	10	100	24	1	0	0	0	0	1	1	1	1	Follow-up survey completed	1	4	1	1	1994	Female	general qualification for university entrance (Abitur)	1	1	1	8	4	4	1	2	4	4	4	2	3	4	4
1	Disclaimer	Low temptation	Contribution frame	Neutral	1	0	0	0	0	0	.71153843	.40000001	.75	.75	10	100	24	2	0	0	0	1	1	1	1	0	Follow-up survey completed	2	4	3	3	1992	Female	Bachelor	1	1	1	9	5	4	1	2	3	4	2	3	4	4	4
1	Disclaimer	High temptation	Contribution frame	Helpful	0	1	0	1	0	0	.65384614	0	0	0	5	5	47	2	1	1	1	1	0	0	0	0	Follow-up survey completed	4	3	4	5	1996	Male	general qualification for university entrance (Abitur)	1	1	1	7	4	5	3	2	3	4	4	3	4	4	2
1	No disclaimer	Low temptation	Theft frame	Helpful	0	1	0	1	0	0	.71153843	.80000001	1	.75	10	100	96	1	0	0	0	0	1	1	0	1	Follow-up survey completed	1	5	1	5	1996	Female	general qualification for university entrance (Abitur)	1	1	1	6	3	5	2	2	5	4	4	3	4	3	4
1	Disclaimer	High temptation	Contribution frame	Selfish	0	0	1	0	1	0	.38461536	.80000001	.25	.25	5	100	47	2	1	0	1	1	0	1	0	0	Follow-up survey completed	2	5	1	1	1997	Female	general qualification for university entrance (Abitur)	1	1	1	8	4	4	5	3	4	3	3	1	1	1	1
1	No disclaimer	High temptation	Theft frame	Helpful	0	1	0	1	0	0	.76923072		.5	.5	5	5	24	1	1	1	0	0	0	0	1	1	Debriefing received					1994	Male	general qualification for university entrance (Abitur)	1	1	1	8	5	4	1	5	4	5	4	4	5	4	4
1	Disclaimer	High temptation	Theft frame	Selfish	0	0	1	0	1	0	.82692313		.5	.5	10	100	47	2	0	0	1	1	1	1	0	0	Debriefing received					1980	Female	Bachelor	1	1	1	5	4	5	1	1	5	3	4	4	3	5	5
1	Disclaimer	Low temptation	Theft frame	Helpful	0	1	0	1	0	0	.71153843	.60000002	.25	.25	5	100	47	2	1	0	1	1	0	1	0	0	Follow-up survey completed	2	4	2	2	1998	Female	general qualification for university entrance (Abitur)	1	1	1	7	4	4	2	2	3	4	3	4	4	4	4
1	Disclaimer	Low temptation	Theft frame	Helpful	0	1	0	1	0	0	.71153843		0	0	5	5	47	2	1	1	1	1	0	0	0	0	Debriefing received					1994	Male	general qualification for university entrance (Abitur)	0	1	1	5	4	4	2	1	5	4	3	4	4	3	3
1	No disclaimer	High temptation	Theft frame	Helpful	0	1	0	1	0	0	.73076922	.40000001	1	1	10	100	24	1	0	0	0	0	1	1	1	1	Follow-up survey completed	1	4	2	5	1994	Female	general qualification for university entrance (Abitur)	1	1	1	8	5	4	2	1	5	4	4	3	3	4	3
1	No disclaimer	Low temptation	Theft frame	Neutral	1	0	0	0	0	0	.71153843		.75	.5	10	100	6	2	0	0	0	1	1	1	0	0	Debriefing received					1991	Female	Bachelor	1	1	1	6	5	5	3	2	3	4	4	3	4	4	4
1	No disclaimer	High temptation	Contribution frame	Helpful	0	1	0	1	0	0	.65384614	.60000002	.5	.5	10	5	47	1	0	1	1	0	1	0	0	1	Follow-up survey completed	2	4	2	5	1990	Female	Bachelor	1	2	1	7	3	4	1	2	3	3	4	4	4	3	3
1	Disclaimer	High temptation	Theft frame	Selfish	0	0	1	0	1	0	.59615386		0	0	5	5	47	2	1	1	1	1	0	0	0	0	Debriefing received					1997	Male	general qualification for university entrance (Abitur)	1	1	1	8	3	4	2	2	3	4	4	3	3	3	3
1	Disclaimer	Low temptation	Theft frame	Helpful	0	1	0	1	0	0	.38461536		0	0	5	5	47	2	1	1	1	1	0	0	0	0	Debriefing received					1994	Male	general qualification for university entrance (Abitur)	1	2	2	8	2	4	1	4	1	2	4	2	2	2	3
1	Disclaimer	High temptation	Theft frame	Helpful	0	1	0	1	0	0	.53846157		.25	.25	10	5	47	2	0	1	1	1	1	0	0	0	Debriefing received					1989	Male	Bachelor	1	1	1	5	3	5	3	3	3	4	4	2	3	3	3
1	No disclaimer	Low temptation	Contribution frame	Neutral	1	0	0	0	0	0	.63461536	.2	1	.25	-1	3.2	36	1	0	0	0	0	0	0	0	1	Follow-up survey completed	3	2	1	5	1997	Female	general qualification for university entrance (Abitur)	1	1	1	6	4	4	1	2	3	5	4	2	3	3	2
1	Disclaimer	High temptation	Theft frame	Helpful	0	1	0	1	0	0	.75	.40000001	.25	.25	10	5	47	2	0	1	1	1	1	0	0	0	Follow-up survey completed	2	1	5	1	1991	Male	Bachelor	1	1	1	7	5	4	2	1	4	4	3	3	4	4	4
1	No disclaimer	Low temptation	Contribution frame	Neutral	1	0	0	0	0	0	.84615386	1	.25	.25	10	5	47	2	0	1	1	1	1	0	0	0	Follow-up survey completed	2	5	2	1	1989	Male	Bachelor	1	1	2	7	5	5	1	3	5	5	3	4	5	4	3
1	No disclaimer	High temptation	Theft frame	Helpful	0	1	0	1	0	0	.71153843	.60000002	1	.75	10	100	12	1	0	0	0	0	1	1	0	1	Follow-up survey completed	2	4	2	1	1991	Female	Bachelor	1	1	2	6	4	4	4	2	4	4	4	4	4	4	4
1	No disclaimer	High temptation	Contribution frame	Helpful	0	1	0	1	0	0	.80769229	.60000002	0	0	5	5	47	2	1	1	1	1	0	0	0	0	Follow-up survey completed	1	4	2	5	1996	Female	general qualification for university entrance (Abitur)	1	1	1	8	5	5	2	1	4	4	3	4	4	4	4
1	No disclaimer	Low temptation	Theft frame	Helpful	0	1	0	1	0	0	.59615386	.60000002	1	.75	10	100	12	1	0	0	0	0	1	1	0	1	Follow-up survey completed	1	5	3	2	1987	Female	Missing/Other	1	1	1	6	3	4	2	3	3	4	3	3	3	3	4
1	Disclaimer	Low temptation	Contribution frame	Helpful	0	1	0	1	0	0	.80769229	.2	.5	.25	1	5	47	1	0	1	1	0	0	0	0	1	Follow-up survey completed	2	2	4	60	1990	Male	general qualification for university entrance (Abitur)	1	2	2	5	5	5	2	1	4	4	4	4	4	4	4
1	Disclaimer	Low temptation	Contribution frame	Selfish	0	0	1	0	1	0	.55769229	.80000001	.25	.25	10	5	47	2	0	1	1	1	1	0	0	0	Follow-up survey completed	2	4	1	1	1991	Male	general qualification for university entrance (Abitur)	1	1	1	4	3	4	3	4	3	3	3	2	4	4	3
1	No disclaimer	High temptation	Contribution frame	Helpful	0	1	0	1	0	0	.75	.80000001	.75	.5	-1	100	24	2	0	0	0	1	0	1	1	0	Follow-up survey completed	1	4	1	1	1994	Female	Bachelor	1	1	2	7	4	4	1	1	4	4	3	4	4	4	3
1	No disclaimer	Low temptation	Contribution frame	Helpful	0	1	0	1	0	0	.80769229	.80000001	0	0	5	5	47	2	1	1	1	1	0	0	0	0	Follow-up survey completed	1	4	2	3	1998	Female	general qualification for university entrance (Abitur)	1	1	1	8	5	5	1	1	5	4	3	4	4	3	4
1	No disclaimer	High temptation	Contribution frame	Helpful	0	1	0	1	0	0	.67307693	.40000001	.75	.5	10	5	5	1	0	1	0	0	1	0	0	1	Follow-up survey completed	1	3	2	120	1988	Female	Master / Diplom degree	1	1	1	8	4	5	1	1	5	4	2	2	3	4	2
1	No disclaimer	High temptation	Contribution frame	Selfish	0	0	1	0	1	0	.71153843	.2	.75	.5	10	20	24	2	0	0	0	1	1	0	1	0	Follow-up survey completed	3	4	3	5	1994	Female	general qualification for university entrance (Abitur)	1	1	1	5	4	4	2	2	3	4	2	4	5	4	4
1	No disclaimer	Low temptation	Contribution frame	Neutral	1	0	0	0	0	0	.5	.80000001	.5	.25	10	500	47	2	0	0	1	1	1	0	0	0	Follow-up survey completed	2	4	2	1	1996	Male	general qualification for university entrance (Abitur)	1	1	1	7	3	5	4	3	2	4	3	2	2	3	3
1	No disclaimer	High temptation	Theft frame	Helpful	0	1	0	1	0	0	.61538464	1	0	0	5	5	47	2	1	1	1	1	0	0	0	0	Follow-up survey completed	1	5	1	1	1998	Male	general qualification for university entrance (Abitur)	1	1	1	8	4	4	1	2	4	3	3	3	3	3	3
1	Disclaimer	Low temptation	Contribution frame	Neutral	1	0	0	0	0	0	.57692307		.75	.75	10	100	47	1	0	0	1	0	1	1	0	1	Debriefing received					1990	Female	general qualification for university entrance (Abitur)	1	1	1	6	4	3	2	4	4	3	3	3	4	4	2
1	No disclaimer	High temptation	Contribution frame	Helpful	0	1	0	1	0	0	.80769229		.75	.5	10	100	12	2	0	0	0	1	1	1	0	0	Debriefing received					1991	Female	general qualification for university entrance (Abitur)	1	1	1	7	4	5	1	1	5	5	4	3	4	4	4
1	No disclaimer	High temptation	Theft frame	Neutral	1	0	0	0	0	0	.61538464		1	.5	10	500	-1	1	0	0	0	0	1	0	0	1	Debriefing received					1992	Female	Bachelor	1	2	2	8	3	4	3	4	3	4	4	2	4	4	4
1	Disclaimer	High temptation	Contribution frame	Neutral	1	0	0	0	0	0	.73076922		.5	0	-1	20	47	2	0	0	1	1	0	0	0	0	Debriefing received					1996	Female	general qualification for university entrance (Abitur)	1	1	2	7	5	4	1	2	4	4	3	3	4	3	4
1	Disclaimer	Low temptation	Theft frame	Neutral	1	0	0	0	0	0	.73076922	.2	0	0	5	5	47	2	1	1	1	1	0	0	0	0	Follow-up survey completed	2	2	4	10	1996	Male	general qualification for university entrance (Abitur)	1	2	2	5	5	4	1	2	3	4	4	2	4	3	4
1	No disclaimer	Low temptation	Theft frame	Helpful	0	1	0	1	0	0	.5	.80000001	0	0	5	5	47	2	1	1	1	1	0	0	0	0	Follow-up survey completed	2	3	1	3	1993	Male	Bachelor	1	1	1	6	3	5	3	4	2	4	3	2	3	3	3
1	Disclaimer	High temptation	Contribution frame	Neutral	1	0	0	0	0	0	.73076922	.40000001	0	0	5	5	47	2	1	1	1	1	0	0	0	0	Follow-up survey completed	2	4	3	3	1993	Female	general qualification for university entrance (Abitur)	0	1	1	5	4	4	1	1	4	3	3	3	4	3	4
1	No disclaimer	Low temptation	Contribution frame	Selfish	0	0	1	0	1	0	.55769229		.5	0	90	5	12	2	0	1	0	1	0	0	0	0	Debriefing received					1990	Female	General Certificate of Secondary Education (Realschulabschluss)	0	1	1	4	2	4	3	3	5	3	3	2	3	4	3
1	Disclaimer	Low temptation	Theft frame	Helpful	0	1	0	1	0	0	.69230771		0	0	5	5	47	2	1	1	1	1	0	0	0	0	Debriefing received					1987	Female	Master / Diplom degree	1	2	2	7	4	5	2	2	4	4	3	3	4	3	4
1	No disclaimer	Low temptation	Theft frame	Helpful	0	1	0	1	0	0	.61538464		.75	.75	10	100	24	2	0	0	0	1	1	1	1	0	Follow-up survey started					1987	Male	general qualification for university entrance (Abitur)	1	2	1	5	4	4	3	2	4	4	3	2	4	4	2
1	No disclaimer	High temptation	Theft frame	Neutral	1	0	0	0	0	0	.53846157	1	.75	.75	5	100	24	1	1	0	0	0	0	1	1	1	Follow-up survey completed	1	5	1	1	1984	Female	Master / Diplom degree	0	2	2	6	3	5	3	3	3	4	3	4	2	3	2
1	Disclaimer	High temptation	Contribution frame	Helpful	0	1	0	1	0	0	.61538464	.60000002	.5	.25	10	20	47	2	0	0	1	1	1	0	0	0	Follow-up survey completed	2	5	1	1440	1991	Female	Bachelor	1	1	1	4	4	3	3	1	3	4	1	3	4	3	4
1	Disclaimer	Low temptation	Theft frame	Neutral	1	0	0	0	0	0	.71153843		.25	0	5	20	47	2	1	0	1	1	0	0	0	0	Debriefing received					1995	Male	general qualification for university entrance (Abitur)	1	1	2	5	5	5	1	2	5	3	1	3	4	4	5
1	No disclaimer	Low temptation	Theft frame	Helpful	0	1	0	1	0	0	.61538464	1	.75	.5	10	5	12	1	0	1	0	0	1	0	0	1	Follow-up survey completed	1	5	2	1	1989	Female	Bachelor	1	1	2	8	4	4	2	2	3	3	3	3	3	3	4
1	Disclaimer	Low temptation	Theft frame	Helpful	0	1	0	1	0	0	.63461536		.25	0	105	5	47	2	0	1	1	1	0	0	0	0	Debriefing received					1992	Female	Bachelor	1	2	2	8	3	4	2	2	4	5	3	3	4	3	2
1	No disclaimer	Low temptation	Contribution frame	Helpful	0	1	0	1	0	0	.76923072	.80000001	0	0	5	5	47	2	1	1	1	1	0	0	0	0	Follow-up survey completed	1	1	1	0	1993	Female	general qualification for university entrance (Abitur)	1	1	1	7	5	5	1	5	4	5	4	4	4	4	4
1	No disclaimer	High temptation	Theft frame	Neutral	1	0	0	0	0	0	.84615386		0	0	5	5	47	2	1	1	1	1	0	0	0	0	Debriefing received					1993	Female	general qualification for university entrance (Abitur)	1	1	1	6	4	5	2	1	5	5	4	3	4	4	5
1	No disclaimer	High temptation	Contribution frame	Helpful	0	1	0	1	0	0	.59615386		0	0	5	5	47	2	1	1	1	1	0	0	0	0	Follow-up survey completed	2	2	3		1988	Female	general qualification for university entrance (Abitur)	1	1	1	7	4	4	2	2	4	4	3	2	4	3	2
1	Disclaimer	High temptation	Theft frame	Helpful	0	1	0	1	0	0	.76923072	1	.25	0	20	5	47	2	0	1	1	1	0	0	0	0	Follow-up survey completed	1	5	1	1	1994	Female	general qualification for university entrance (Abitur)	1	1	1	8	5	4	2	1	4	5	3	3	4	4	4
1	Disclaimer	Low temptation	Contribution frame	Helpful	0	1	0	1	0	0	.51923078	.40000001	.25	.25	10	5	47	2	0	1	1	1	1	0	0	0	Follow-up survey completed	1	4	2	10	1997	Male	general qualification for university entrance (Abitur)	1	2	1	8	4	4	3	3	3	3	3	2	3	3	2
1	Disclaimer	High temptation	Contribution frame	Helpful	0	1	0	1	0	0	.75	.40000001	.25	.25	5	100	47	2	1	0	1	1	0	1	0	0	Follow-up survey completed	3	4	2	1	1998	Female	general qualification for university entrance (Abitur)	1	1	1	6	4	4	2	2	5	4	3	4	4	4	4
1	Disclaimer	Low temptation	Theft frame	Helpful	0	1	0	1	0	0	.67307693	.60000002	.75	.5	10	100	12	2	0	0	0	1	1	1	0	0	Follow-up survey completed	2	4	1	1	1990	Female	Bachelor	1	1	2	8	4	5	2	3	4	4	3	3	4	4	3
1	No disclaimer	Low temptation	Theft frame	Neutral	1	0	0	0	0	0	.76923072	.60000002	0	0	5	5	47	2	1	1	1	1	0	0	0	0	Follow-up survey completed	2	4	1	1	1994	Male	Bachelor	1	2	1	5	5	4	2	2	4	5	4	4	3	4	4
1	Disclaimer	Low temptation	Contribution frame	Helpful	0	1	0	1	0	0	1		.25	0	0	5	47	2	0	1	1	1	0	0	0	0	Debriefing received					1995	Male	general qualification for university entrance (Abitur)	1	1	1	4	5	5	1	1	5	5	5	5	5	5	5
1	Disclaimer	High temptation	Contribution frame	Neutral	1	0	0	0	0	0	.69230771	0	.25	.25	10	5	47	2	0	1	1	1	1	0	0	0	Follow-up survey completed	4	1	4	1440	1993	Female	general qualification for university entrance (Abitur)	1	1	1	8	4	4	2	2	4	4	2	3	4	4	4
1	No disclaimer	High temptation	Theft frame	Helpful	0	1	0	1	0	0	.61538464	1	.25	.25	10	5	47	2	0	1	1	1	1	0	0	0	Follow-up survey completed	1	5	1	1	1994	Female	general qualification for university entrance (Abitur)	1	1	1	8	3	4	2	2	3	3	2	3	4	3	4
1	Disclaimer	Low temptation	Contribution frame	Helpful	0	1	0	1	0	0	.53846157	.40000001	0	0	5	5	47	2	1	1	1	1	0	0	0	0	Follow-up survey completed	2	4	1	4	1996	Female	general qualification for university entrance (Abitur)	1	1	1	5	3	3	4	2	3	3	2	2	4	4	3
1	No disclaimer	Low temptation	Contribution frame	Neutral	1	0	0	0	0	0	.69230771	.2	.75	.75	10	100	24	2	0	0	0	1	1	1	1	0	Follow-up survey completed	3	3	3	1	1997	Female	general qualification for university entrance (Abitur)	1	1	2	6	4	5	2	3	4	4	4	2	4	3	3
1	No disclaimer	High temptation	Theft frame	Neutral	1	0	0	0	0	0	.59615386	0	.25	.25	10	5	47	2	0	1	1	1	1	0	0	0	Follow-up survey completed	4	2	4	60	1996	Female	general qualification for university entrance (Abitur)	1	1	2	7	5	3	1	3	3	3	2	4	4	3	2
1	No disclaimer	Low temptation	Theft frame	Neutral	1	0	0	0	0	0	.53846157		1	1	10	100	24	1	0	0	0	0	1	1	1	1	Debriefing received					1987	Female	Bachelor	1	1	1	3	4	4	2	4	3	3	3	4	5	3	2
1	No disclaimer	Low temptation	Contribution frame	Helpful	0	1	0	1	0	0	.57692307	.60000002	.5	.5	5	100	24	2	1	0	0	1	0	1	1	0	Follow-up survey completed	2	3	2	7	1994	Male	general qualification for university entrance (Abitur)	1	1	1	7	3	4	3	2	3	3	2	3	4	4	3
1	No disclaimer	Low temptation	Theft frame	Helpful	0	1	0	1	0	0	.76923072	1	0	0	5	5	47	2	1	1	1	1	0	0	0	0	Follow-up survey completed	1	5	2	1	1997	Female	general qualification for university entrance (Abitur)	1	2	1	6	5	4	2	1	3	4	3	3	5	4	4
1	No disclaimer	Low temptation	Theft frame	Helpful	0	1	0	1	0	0	.80769229	1	1	.75	10	20	24	1	0	0	0	0	1	0	1	1	Follow-up survey completed	1	5	1	1	1996	Female	general qualification for university entrance (Abitur)	1	1	1	7	5	5	1	1	4	5	4	3	3	4	4
1	Disclaimer	High temptation	Theft frame	Helpful	0	1	0	1	0	0	.69230771		0	0	5	5	47	2	1	1	1	1	0	0	0	0	Debriefing received					1987	Female	Bachelor	1	1	2	6	4	4	2	2	4	3	3	3	4	4	4
1	No disclaimer	Low temptation	Theft frame	Helpful	0	1	0	1	0	0	.63461536	1	.75	.75	10	5	24	1	0	1	0	0	1	0	1	1	Follow-up survey completed	1	5	1	1	1984	Female	Bachelor	1	2	2	7	4	4	4	2	3	4	2	3	5	4	3
1	Disclaimer	High temptation	Theft frame	Helpful	0	1	0	1	0	0	.61538464	.40000001	0	0	5	5	47	2	1	1	1	1	0	0	0	0	Follow-up survey completed	1	5	4	5	1999	Male	general qualification for university entrance (Abitur)	1	1	1	8	4	2	1	2	4	3	2	4	4	3	3
1	Disclaimer	High temptation	Contribution frame	Helpful	0	1	0	1	0	0	.73076922	.80000001	.5	.5	10	5	24	2	0	1	0	1	1	0	1	0	Follow-up survey completed	1	2	1	3	1987	Male	general qualification for university entrance (Abitur)	1	1	1	5	3	4	2	2	4	4	4	3	4	4	4
1	No disclaimer	High temptation	Contribution frame	Neutral	1	0	0	0	0	0	.67307693	0	0	0	5	5	47	2	1	1	1	1	0	0	0	0	Follow-up survey completed	4	2	3	30	1995	Female	general qualification for university entrance (Abitur)	1	1	1	6	3	5	4	2	5	4	3	4	3	4	3
1	Disclaimer	Low temptation	Contribution frame	Helpful	0	1	0	1	0	0	.55769229	.40000001	.25	.25	10	5	47	2	0	1	1	1	1	0	0	0	Follow-up survey completed	2	4	2	15	1995	Female	general qualification for university entrance (Abitur)	1	1	1	7	3	3	3	4	3	4	2	3	4	4	3
1	No disclaimer	High temptation	Contribution frame	Helpful	0	1	0	1	0	0	.78846157	.2	1	1	10	100	24	1	0	0	0	0	1	1	1	1	Follow-up survey completed	2	3	4	1440	1992	Female	Bachelor	1	1	2	8	5	4	1	1	5	4	2	4	4	4	4
1	No disclaimer	High temptation	Contribution frame	Helpful	0	1	0	1	0	0	.71153843	.60000002	1	.75	10	10	24	1	0	0	0	0	1	0	1	1	Follow-up survey completed	1	3	2	1000	1987	Female	general qualification for university entrance (Abitur)	1	1	1	2	5	4	3	1	4	4	3	4	4	3	4
1	No disclaimer	High temptation	Contribution frame	Neutral	1	0	0	0	0	0	.61538464	.2	.25	.25	10	5	47	2	0	1	1	1	1	0	0	0	Follow-up survey completed	2	1	4	3000	1991	Male	Bachelor	1	1	1	7	3	4	3	4	3	4	4	3	4	4	3
1	No disclaimer	High temptation	Theft frame	Helpful	0	1	0	1	0	0	.73076922	.40000001	.5	.25	10	500	47	2	0	0	1	1	1	0	0	0	Follow-up survey completed	2	1	3	2880	1993	Male	general qualification for university entrance (Abitur)	0	1	1	3	3	5	4	2	3	4	2	3	5	5	5
1	Disclaimer	Low temptation	Theft frame	Neutral	1	0	0	0	0	0	.59615386	.40000001	0	0	5	5	47	2	1	1	1	1	0	0	0	0	Follow-up survey completed	2	4	2	5	1986	Female	Bachelor	1	1	1	6	4	5	3	2	2	4	3	2	3	4	3
1	Disclaimer	High temptation	Contribution frame	Helpful	0	1	0	1	0	0	.57692307	.60000002	.75	.5	10	100	12	2	0	0	0	1	1	1	0	0	Follow-up survey completed	2	4	1	2	1988	Female	general qualification for university entrance (Abitur)	1	1	1	5	5	4	4	3	4	3	3	2	4	4	3
1	Disclaimer	High temptation	Contribution frame	Helpful	0	1	0	1	0	0	.71153843	1	1	1	10	100	24	1	0	0	0	0	1	1	1	1	Follow-up survey completed	1	5	1	2	1998	Female	general qualification for university entrance (Abitur)	1	1	2	7	4	4	2	2	3	4	4	2	4	4	4
1	No disclaimer	Low temptation	Theft frame	Neutral	1	0	0	0	0	0	.84615386	.40000001	.5	.25	10	5	12	2	0	1	0	1	1	0	0	0	Follow-up survey completed	2	1	5	1	1990	Female	Bachelor	1	1	1	3	5	5	1	1	5	4	5	4	4	3	4
1	Disclaimer	High temptation	Theft frame	Helpful	0	1	0	1	0	0	.80769229	.80000001	.75	.5	10	100	4	2	0	0	0	1	1	1	0	0	Follow-up survey completed	2	4	1	1	1998	Female	general qualification for university entrance (Abitur)	1	1	1	5	5	5	1	2	4	5	4	3	3	4	4
1	Disclaimer	Low temptation	Contribution frame	Neutral	1	0	0	0	0	0	.80769229		.5	.5	10	100	47	2	0	0	1	1	1	1	0	0	Debriefing received					1997	Female	general qualification for university entrance (Abitur)	1	1	1	2	5	5	1	1	4	4	3	4	4	4	4
1	No disclaimer	High temptation	Contribution frame	Helpful	0	1	0	1	0	0	.69230771		0	0	5	5	47	2	1	1	1	1	0	0	0	0	Debriefing received					1992	Male	Bachelor	1	1	1	9	5	5	1	4	5	3	4	3	3	3	4
1	Disclaimer	Low temptation	Contribution frame	Neutral	1	0	0	0	0	0	.71153843		1	.5	10	2	12	1	0	0	0	0	1	0	0	1	Debriefing received					1997	Female	general qualification for university entrance (Abitur)	1	2	1	6	5	4	2	1	4	4	4	4	3	2	3
1	Disclaimer	Low temptation	Contribution frame	Neutral	1	0	0	0	0	0	.71153843		.5	.5	10	100	47	2	0	0	1	1	1	1	0	0	Debriefing received					1990	Male	general qualification for university entrance (Abitur)	1	1	1	6	4	5	1	1	3	3	3	4	4	3	4
1	No disclaimer	Low temptation	Theft frame	Helpful	0	1	0	1	0	0	.69230771	1	0	0	5	5	47	2	1	1	1	1	0	0	0	0	Follow-up survey completed	1	5	1	1	1991	Female	Missing/Other	1	1	1	8	5	5	2	2	3	3	3	3	3	4	4
1	Disclaimer	High temptation	Contribution frame	Helpful	0	1	0	1	0	0	.5	.80000001	0	0	5	5	47	2	1	1	1	1	0	0	0	0	Follow-up survey completed	1	5	3	2	1996	Male	general qualification for university entrance (Abitur)	1	1	1	8	5	3	4	2	2	3	2	2	2	4	3
1	Disclaimer	High temptation	Theft frame	Neutral	1	0	0	0	0	0	.75		1	.5	10	2	12	1	0	0	0	0	1	0	0	1	Debriefing received					1989	Female	Bachelor	1	2	2	6	4	4	2	2	4	5	4	3	4	4	4
1	No disclaimer	Low temptation	Contribution frame	Neutral	1	0	0	0	0	0	.69230771	.40000001	.5	.5	10	5	24	2	0	1	0	1	1	0	1	0	Follow-up survey completed	2	3	1	15	1997	Female	general qualification for university entrance (Abitur)	1	1	1	7	3	5	3	1	4	5	3	3	4	5	3
1	Disclaimer	Low temptation	Contribution frame	Neutral	1	0	0	0	0	0	.61538464	.80000001	1	1	10	100	24	1	0	0	0	0	1	1	1	1	Follow-up survey completed	1	4	1	1	1997	Female	general qualification for university entrance (Abitur)	1	1	1	6	3	3	2	2	4	3	4	3	2	4	3
1	No disclaimer	High temptation	Theft frame	Neutral	1	0	0	0	0	0	.82692313		.5	0	-1	5	-1	2	0	1	0	1	0	0	0	0	Debriefing received					1994	Female	Bachelor	1	2	2	8	1	5	3	2	5	4	4	5	5	5	5
1	No disclaimer	Low temptation	Theft frame	Selfish	0	0	1	0	1	0	.76923072		.5	.5	5	100	24	2	1	0	0	1	0	1	1	0	Debriefing received					1995	Female	general qualification for university entrance (Abitur)	1	1	1	7	4	5	1	1	4	4	3	3	3	4	4
1	No disclaimer	Low temptation	Theft frame	Helpful	0	1	0	1	0	0	.84615386	1	1	.75	10	100	1	1	0	0	0	0	1	1	0	1	Follow-up survey completed	1	5	1	1	1994	Female	general qualification for university entrance (Abitur)	1	1	1	7	4	5	1	1	4	5	3	3	4	5	5
1	No disclaimer	High temptation	Theft frame	Helpful	0	1	0	1	0	0	.94230771		0	0	5	5	47	2	1	1	1	1	0	0	0	0	Debriefing received					1991	Female	Master / Diplom degree	0	1	1	6	5	5	2	1	5	5	4	4	5	5	5
1	Disclaimer	High temptation	Contribution frame	Helpful	0	1	0	1	0	0	.46153843	1	.5	.25	10	1	47	2	0	0	1	1	1	0	0	0	Follow-up survey completed	1	5	1	2	1996	Male	general qualification for university entrance (Abitur)	1	2	2	8	1	2	2	4	4	4	2	3	2	3	3
1	No disclaimer	High temptation	Theft frame	Helpful	0	1	0	1	0	0	.55769229	1	.5	.25	10	1	47	2	0	0	1	1	1	0	0	0	Follow-up survey completed	1	5	1	1	1987	Female	Master / Diplom degree	1	1	1	8	4	3	1	5	3	3	3	3	3	4	3
1	No disclaimer	High temptation	Theft frame	Helpful	0	1	0	1	0	0	.73076922	.40000001	.5	.25	-1	100	47	2	0	0	1	1	0	1	0	0	Follow-up survey completed	2	4	1	15	1990	Female	Master / Diplom degree	0	2	1	8	5	5	2	5	4	4	5	3	4	4	4
1	No disclaimer	Low temptation	Contribution frame	Helpful	0	1	0	1	0	0	.69230771	.60000002	.25	.25	10	5	47	2	0	1	1	1	1	0	0	0	Follow-up survey completed	1	3	2	1	1994	Female	Bachelor	1	2	1	7	4	4	2	2	4	4	4	3	3	4	3
1	Disclaimer	High temptation	Theft frame	Neutral	1	0	0	0	0	0	.69230771		.25	.25	10	5	47	2	0	1	1	1	1	0	0	0	Debriefing received					1991	Female	Bachelor	1	1	2	8	4	4	1	2	5	4	4	3	4	2	3
1	No disclaimer	High temptation	Theft frame	Helpful	0	1	0	1	0	0	.65384614		.25	.25	5	100	47	2	1	0	1	1	0	1	0	0	Debriefing received					1993	Male	general qualification for university entrance (Abitur)	1	1	1	7	4	4	2	2	3	4	3	3	4	3	3
1	Disclaimer	High temptation	Theft frame	Helpful	0	1	0	1	0	0	.75	.60000002	1	1	10	100	24	1	0	0	0	0	1	1	1	1	Follow-up survey completed	2	4	2	5	1995	Female	Bachelor	1	1	1	8	4	4	2	2	4	4	4	3	4	5	4
1	No disclaimer	Low temptation	Contribution frame	Neutral	1	0	0	0	0	0	.67307693	.40000001	.5	.5	10	100	47	2	0	0	1	1	1	1	0	0	Follow-up survey completed	2	4	1	5	1989	Female	general qualification for university entrance (Abitur)	1	1	1	6	4	4	3	3	5	4	4	3	3	3	4
1	Disclaimer	High temptation	Contribution frame	Helpful	0	1	0	1	0	0	.61538464		.25	0	5	1	47	2	1	0	1	1	0	0	0	0	Debriefing received					1981	Male	Missing/Other	0	1	1	9	3	4	3	2	4	4	4	3	3	3	3
1	Disclaimer	Low temptation	Theft frame	Neutral	1	0	0	0	0	0	.69230771	0	.75	.75	10	100	47	1	0	0	1	0	1	1	0	1	Follow-up survey completed	4	4	3	15	1997	Female	general qualification for university entrance (Abitur)	1	1	1	7	4	5	3	1	4	3	3	3	3	4	4
1	Disclaimer	High temptation	Theft frame	Helpful	0	1	0	1	0	0	.75	.60000002	.25	.25	5	100	47	2	1	0	1	1	0	1	0	0	Follow-up survey completed	2	5	1	5	1998	Female	general qualification for university entrance (Abitur)	1	1	2	5	5	5	2	1	3	3	4	2	4	3	4
1	No disclaimer	Low temptation	Contribution frame	Neutral	1	0	0	0	0	0	.88461542		.25	.25	10	5	47	2	0	1	1	1	1	0	0	0	Debriefing received					1997	Female	general qualification for university entrance (Abitur)	1	2	1	7	5	5	1	1	3	5	4	4	4	4	5
1	Disclaimer	Low temptation	Contribution frame	Neutral	1	0	0	0	0	0	.63461536		0	0	5	5	47	2	1	1	1	1	0	0	0	0	Debriefing received					1989	Male	general qualification for university entrance (Abitur)	1	1	1	9	4	2	2	2	3	3	2	4	4	4	4
1	Disclaimer	High temptation	Theft frame	Helpful	0	1	0	1	0	0	.82692313	.40000001	.25	0	5	2	47	2	1	0	1	1	0	0	0	0	Follow-up survey completed	2	4	3	2	1986	Male	Master / Diplom degree	0	1	1	6	5	5	1	2	5	4	4	4	4	4	4
1	Disclaimer	High temptation	Contribution frame	Helpful	0	1	0	1	0	0	.63461536	.2	0	0	5	5	47	2	1	1	1	1	0	0	0	0	Follow-up survey completed	2	1	4	5	1996	Male	general qualification for university entrance (Abitur)	1	2	2	6	4	4	3	2	2	4	3	3	4	4	3
1	Disclaimer	Low temptation	Theft frame	Helpful	0	1	0	1	0	0	.67307693		.5	.5	10	100	47	2	0	0	1	1	1	1	0	0	Debriefing received					1996	Female	general qualification for university entrance (Abitur)	1	1	1	6	4	3	1	2	5	3	3	3	3	4	4
1	Disclaimer	High temptation	Theft frame	Helpful	0	1	0	1	0	0	.59615386	.40000001	.5	.25	10	1	47	2	0	0	1	1	1	0	0	0	Follow-up survey completed	1	1	3	10	1987	Male	Master / Diplom degree	1	1	1	7	3	4	1	2	3	3	3	3	4	3	3
1	Disclaimer	Low temptation	Theft frame	Neutral	1	0	0	0	0	0	.57692307	1	.75	.5	10	100	40	2	0	0	0	1	1	1	0	0	Follow-up survey completed	1	5	1	1	1992	Female	general qualification for university entrance (Abitur)	1	1	2	5	4	3	2	2	4	3	2	3	3	3	4
1	Disclaimer	Low temptation	Contribution frame	Neutral	1	0	0	0	0	0	.82692313	1	.75	.5	10	1	24	2	0	0	0	1	1	0	1	0	Follow-up survey completed	1	5	1	1	1996	Male	Bachelor	1	2	2	5	5	5	1	1	3	5	4	3	3	4	5
1	No disclaimer	Low temptation	Theft frame	Neutral	1	0	0	0	0	0	.69230771	.60000002	.5	.25	105	100	47	2	0	0	1	1	0	1	0	0	Follow-up survey completed	1	4	1	1	1998	Male	general qualification for university entrance (Abitur)	1	1	2	7	5	4	1	2	4	4	2	3	4	3	3
1	No disclaimer	Low temptation	Theft frame	Neutral	1	0	0	0	0	0	.61538464		0	0	5	5	47	2	1	1	1	1	0	0	0	0	Debriefing received					1991	Male	general qualification for university entrance (Abitur)	1	1	1	6	4	4	4	3	4	4	4	2	4	3	3
1	Disclaimer	High temptation	Contribution frame	Helpful	0	1	0	1	0	0	.65384614	.40000001	0	0	5	5	47	2	1	1	1	1	0	0	0	0	Follow-up survey completed	1	4	2	15	1995	Female	Bachelor	1	1	1	5	4	5	3	2	4	4	4	3	4	3	2
1	No disclaimer	Low temptation	Contribution frame	Selfish	0	0	1	0	1	0	.69230771		.25	0	110	5	47	2	0	1	1	1	0	0	0	0	Debriefing received					1994	Female	general qualification for university entrance (Abitur)	1	1	1	7	5	3	2	1	4	5	3	3	3	3	3
1	No disclaimer	Low temptation	Contribution frame	Helpful	0	1	0	1	0	0	.59615386	.40000001	0	0	5	5	47	2	1	1	1	1	0	0	0	0	Follow-up survey completed	1	3	5	5	1992	Male	general qualification for university entrance (Abitur)	1	1	2	1	4	2	2	3	3	2	2	3	4	4	3
1	No disclaimer	High temptation	Contribution frame	Neutral	1	0	0	0	0	0	.63461536		0	0	5	5	47	2	1	1	1	1	0	0	0	0	Debriefing received					1983	Female	Bachelor	1	1	2	8	3	4	2	2	4	4	3	3	3	4	4
1	No disclaimer	High temptation	Theft frame	Helpful	0	1	0	1	0	0	.71153843	.60000002	.5	0	5	1	32	2	1	0	0	1	0	0	0	0	Follow-up survey completed	4	4	2	1	1995	Male	general qualification for university entrance (Abitur)	1	1	2	6	4	4	2	2	4	4	4	3	3	4	4
1	No disclaimer	Low temptation	Contribution frame	Helpful	0	1	0	1	0	0	.55769229	.2	0	0	5	5	47	2	1	1	1	1	0	0	0	0	Follow-up survey completed	2	4	5	10	1997	Male	general qualification for university entrance (Abitur)	1	1	1	8	4	5	2	5	4	3	3	3	3	2	3
1	Disclaimer	Low temptation	Contribution frame	Helpful	0	1	0	1	0	0	.67307693		1	.75	10	1	24	1	0	0	0	0	1	0	1	1	Debriefing received					1997	Female	general qualification for university entrance (Abitur)	1	1	1	5	3	4	1	1	4	4	3	4	4	3	2
1	No disclaimer	Low temptation	Contribution frame	Neutral	1	0	0	0	0	0	.57692307		.5	.5	10	5	47	1	0	1	1	0	1	0	0	1	Debriefing received					1995	Male	general qualification for university entrance (Abitur)	1	1	2	7	4	4	3	3	3	3	4	3	3	3	3
1	Disclaimer	High temptation	Contribution frame	Selfish	0	0	1	0	1	0	.78846157	0	0	0	5	5	47	2	1	1	1	1	0	0	0	0	Follow-up survey completed	5	1	4	3000	1993	Female	Bachelor	1	1	1	8	4	5	2	1	4	4	5	3	4	4	4
1	Disclaimer	Low temptation	Contribution frame	Helpful	0	1	0	1	0	0	.46153843	.60000002	0	0	5	5	47	2	1	1	1	1	0	0	0	0	Follow-up survey completed	2	3	2	60	1989	Male	general qualification for university entrance (Abitur)	1	1	1	7	3	4	4	3	2	3	3	2	3	3	2
1	Disclaimer	High temptation	Theft frame	Neutral	1	0	0	0	0	0	.71153843		.75	.75	10	5	24	1	0	1	0	0	1	0	1	1	Debriefing received					1990	Female	general qualification for university entrance (Abitur)	1	1	1	6	4	5	3	2	4	5	4	3	4	4	4
1	Disclaimer	High temptation	Theft frame	Helpful	0	1	0	1	0	0	.69230771	.40000001	1	.75	10	100	36	1	0	0	0	0	1	1	0	1	Follow-up survey completed	2	4	2	5	1995	Female	general qualification for university entrance (Abitur)	1	1	1	7	3	4	3	1	4	4	3	3	4	4	4
1	Disclaimer	High temptation	Contribution frame	Helpful	0	1	0	1	0	0	.67307693	.80000001	0	0	5	5	47	2	1	1	1	1	0	0	0	0	Follow-up survey completed	2	5	2	2	1995	Female	general qualification for university entrance (Abitur)	1	1	1	8	4	4	2	1	4	3	4	4	3	2	3
1	No disclaimer	Low temptation	Theft frame	Neutral	1	0	0	0	0	0	.78846157	.40000001	.75	.5	10	1	47	1	0	0	1	0	1	0	0	1	Follow-up survey completed	2	4	4	1	1990	Female	Missing/Other	0	1	1	5	5	5	1	1	4	5	4	2	4	4	3
1	Disclaimer	Low temptation	Contribution frame	Neutral	1	0	0	0	0	0	.65384614		.25	0	5	5	12	2	1	1	0	1	0	0	0	0	Debriefing received					1994	Male	general qualification for university entrance (Abitur)	1	1	1	7	4	4	3	2	3	3	4	3	4	4	3
1	Disclaimer	Low temptation	Contribution frame	Helpful	0	1	0	1	0	0	.63461536	.80000001	.5	.25	5	100	12	2	1	0	0	1	0	1	0	0	Follow-up survey completed	1	5	1	10	1994	Female	general qualification for university entrance (Abitur)	1	1	1	2	4	4	1	3	4	4	2	3	3	4	2
1	No disclaimer	High temptation	Contribution frame	Selfish	0	0	1	1	1	0	.38461536	.2	.75	.75	10	5	24	1	0	1	0	0	1	0	1	1	Follow-up survey completed	1	2	3	5	1995	Female	general qualification for university entrance (Abitur)	1	1	1	7	3	4	3	4	4	2	2	2	2	2	2
1	Disclaimer	Low temptation	Theft frame	Helpful	0	1	0	1	0	0	.67307693		.75	.75	10	100	24	2	0	0	0	1	1	1	1	0	Debriefing received					1995	Female	general qualification for university entrance (Abitur)	1	1	1	7	4	5	2	2	4	4	3	3	4	4	3
1	No disclaimer	Low temptation	Theft frame	Neutral	1	0	0	0	0	0	.82692313	.2	.25	.25	5	5	24	2	1	1	0	1	0	0	1	0	Follow-up survey completed	4	5	3	10	1995	Female	Bachelor	1	2	1	7	5	4	1	1	4	4	3	3	4	5	5
1	Disclaimer	Low temptation	Contribution frame	Helpful	0	1	0	1	0	0	.55769229	.80000001	0	0	5	5	47	2	1	1	1	1	0	0	0	0	Follow-up survey completed	2	5	2	1	1994	Female	general qualification for university entrance (Abitur)	1	1	1	4	5	4	3	2	3	3	3	2	3	4	3
1	Disclaimer	High temptation	Contribution frame	Neutral	1	0	0	0	0	0	.67307693		.5	.25	10	5	16	2	0	1	0	1	1	0	0	0	Debriefing received					1994	Female	general qualification for university entrance (Abitur)	1	2	2	8	5	5	3	2	3	4	4	2	3	3	3
1	No disclaimer	Low temptation	Contribution frame	Neutral	1	0	0	0	0	0	.65384614	.60000002	.25	.25	5	100	47	2	1	0	1	1	0	1	0	0	Follow-up survey completed	2	5	2	10	1993	Female	Bachelor	1	1	1	3	4	4	1	2	4	4	3	3	2	4	2
1	Disclaimer	High temptation	Theft frame	Neutral	1	0	0	0	0	0	.67307693	.60000002	0	0	5	5	47	2	1	1	1	1	0	0	0	0	Follow-up survey completed	4	5	2	2	1997	Male	general qualification for university entrance (Abitur)	1	2	2	7	4	5	3	2	4	4	3	4	3	4	3
1	Disclaimer	High temptation	Contribution frame	Helpful	0	1	0	1	0	0	.82692313	.80000001	.75	.75	10	100	24	2	0	0	0	1	1	1	1	0	Follow-up survey completed	2	3	1	2	1990	Male	Bachelor	1	1	1	5	4	4	1	1	5	2	4	4	5	5	5
1	No disclaimer	High temptation	Contribution frame	Neutral	1	0	0	0	0	0	.59615386		1	.5	10	20	12	1	0	0	0	0	1	0	0	1	Debriefing received					1989	Female	Master / Diplom degree	1	1	1	5	4	4	3	2	4	4	3	3	3	3	3
1	No disclaimer	High temptation	Theft frame	Neutral	1	0	0	0	0	0	.5		.25	0	5	10	47	2	1	0	1	1	0	0	0	0	Debriefing received					1993	Male	general qualification for university entrance (Abitur)	1	1	2	2	4	3	5	3	3	4	4	3	2	3	2
1	Disclaimer	High temptation	Contribution frame	Selfish	0	0	1	0	1	0	.73076922		.5	.25	10	5	7	2	0	1	0	1	1	0	0	0	Debriefing received					1991	Female	Bachelor	1	1	2	6	4	5	2	2	4	4	4	2	4	4	4
1	No disclaimer	High temptation	Theft frame	Neutral	1	0	0	0	0	0	.75		.25	.25	10	5	47	2	0	1	1	1	1	0	0	0	Debriefing received					1989	Female	general qualification for university entrance (Abitur)	1	1	1	8	4	5	1	2	4	4	3	3	4	4	4
1	Disclaimer	High temptation	Contribution frame	Selfish	0	0	1	0	1	0	.55769229	.80000001	0	0	5	5	47	2	1	1	1	1	0	0	0	0	Follow-up survey completed	2	4	2	3	1992	Male	general qualification for university entrance (Abitur)	1	1	1	7	2	4	3	3	2	4	3	3	3	4	3
1	Disclaimer	High temptation	Contribution frame	Neutral	1	0	0	0	0	0	.71153843		0	0	5	5	47	2	1	1	1	1	0	0	0	0	Debriefing received					1997	Female	general qualification for university entrance (Abitur)	1	1	1	8	4	4	2	2	4	4	4	4	4	4	3
1	Disclaimer	Low temptation	Theft frame	Helpful	0	1	0	1	0	0	.42307693		0	0	5	5	47	2	1	1	1	1	0	0	0	0	Debriefing received					1993	Male	Bachelor	0	1	2	5	1	3	5	4	3	4	2	4	4	4	2
1	Disclaimer	Low temptation	Contribution frame	Helpful	0	1	0	1	0	0	.80769229	.60000002	.25	.25	10	5	47	2	0	1	1	1	1	0	0	0	Follow-up survey completed	1	4	2	5	1997	Female	general qualification for university entrance (Abitur)	1	1	1	6	4	5	1	2	5	4	3	5	4	4	4
1	No disclaimer	Low temptation	Theft frame	Neutral	1	0	0	0	0	0	.59615386		.75	.75	10	100	24	2	0	0	0	1	1	1	1	0	Debriefing received					1990	Female	general qualification for university entrance (Abitur)	1	1	1	7	4	4	2	3	4	4	4	3	2	3	3
1	Disclaimer	High temptation	Theft frame	Selfish	0	0	1	0	1	0	.63461536		.25	.25	10	5	47	2	0	1	1	1	1	0	0	0	Debriefing received					1992	Male	Bachelor	1	2	2		5	3	2	3	2	3	4	3	4	3	4
1	No disclaimer	High temptation	Contribution frame	Neutral	1	0	0	0	0	0	.73076922		.25	.25	10	5	47	2	0	1	1	1	1	0	0	0	Debriefing received					1993	Male	general qualification for university entrance (Abitur)	1	1	2	6	5	4	2	1	4	4	2	4	3	4	4
1	Disclaimer	High temptation	Contribution frame	Neutral	1	0	0	0	0	0	.71153843	.60000002	1	1	10	100	24	1	0	0	0	0	1	1	1	1	Follow-up survey completed	2	4	1	1	1990	Female	Missing/Other	0	1	1	7	4	4	2	4	4	4	4	4	4	4	4
1	No disclaimer	Low temptation	Contribution frame	Helpful	0	1	0	1	0	0	.69230771	.2	.25	.25	10	5	47	2	0	1	1	1	1	0	0	0	Follow-up survey completed	1	2	3	5	1993	Female	general qualification for university entrance (Abitur)	1	1	2	7	4	4	2	2	4	4	4	4	2	4	3
1	No disclaimer	High temptation	Theft frame	Helpful	0	1	0	1	0	0	.44230771	.40000001	.25	0	5	500	47	2	1	0	1	1	0	0	0	0	Follow-up survey completed	1	4	3	5	1997	Female	general qualification for university entrance (Abitur)	1	1	1	7	4	2	3	4	3	3	1	3	2	3	3
1	Disclaimer	High temptation	Contribution frame	Neutral	1	0	0	0	0	0	.55769229	.80000001	.5	.5	10	100	47	2	0	0	1	1	1	1	0	0	Follow-up survey completed	1	5	3	1	1994	Female	general qualification for university entrance (Abitur)	1	1	1	7	4	4	2	4	3	3	3	2	4	3	3
1	No disclaimer	Low temptation	Theft frame	Neutral	1	0	0	0	0	0	.5		.25	.25	5	100	47	2	1	0	1	1	0	1	0	0	Debriefing received					1996	Male	general qualification for university entrance (Abitur)	1	1	1	7	2	4	4	3	3	5	4	2	2	2	2
1	No disclaimer	High temptation	Theft frame	Neutral	1	0	0	0	0	0	.80769229	1	.25	0	5	5	1	2	1	1	0	1	0	0	0	0	Follow-up survey completed	2	5	2	1	1993	Female	general qualification for university entrance (Abitur)	1	1	1	4	3	4	1	1	5	3	4	5	4	4	4
1	Disclaimer	High temptation	Contribution frame	Selfish	0	0	1	0	1	0	.65384614	.40000001	.25	.25	5	5	47	1	1	1	1	0	0	0	0	1	Follow-up survey completed	4	5	1	180	1993	Female	general qualification for university entrance (Abitur)	1	1	1	9	3	4	1	4	3	3	4	3	4	4	4
1	Disclaimer	Low temptation	Contribution frame	Helpful	0	1	0	1	0	0	.65384614	.60000002	.25	.25	10	5	47	2	0	1	1	1	1	0	0	0	Follow-up survey completed	1	4	2	1	1996	Male	general qualification for university entrance (Abitur)	1	1	1	9	3	4	3	4	4	4	4	3	4	4	4
1	Disclaimer	Low temptation	Theft frame	Helpful	0	1	0	1	0	0	.82692313	.60000002	0	0	5	5	47	2	1	1	1	1	0	0	0	0	Follow-up survey completed	1	1	2	2	1993	Female	Bachelor	1	1	1	8	5	5	2	2	4	4	3	4	4	5	5
1	No disclaimer	High temptation	Theft frame	Selfish	0	0	1	0	1	0	.73076922		.25	.25	10	5	47	2	0	1	1	1	1	0	0	0	Debriefing received					1997	Female	general qualification for university entrance (Abitur)	1	1	1	8	4	4	2	2	4	4	4	4	4	4	4
1	No disclaimer	High temptation	Theft frame	Helpful	0	1	0	1	0	0	.61538464	.2	.25	0	105	5	47	2	0	1	1	1	0	0	0	0	Follow-up survey completed	2	4	3	5	1996	Male	general qualification for university entrance (Abitur)	1	1	1	6	3	4	3	3	3	4	4	3	4	4	3
1	Disclaimer	Low temptation	Contribution frame	Neutral	1	0	0	0	0	0	.65384614	.40000001	.75	.5	10	100	36	2	0	0	0	1	1	1	0	0	Follow-up survey completed	2	5	3	5	1997	Male	general qualification for university entrance (Abitur)	1	1	1	6	4	4	2	1	2	5	2	4	4	4	2
1	No disclaimer	Low temptation	Contribution frame	Neutral	1	0	0	0	0	0	.75	.80000001	0	0	5	5	47	2	1	1	1	1	0	0	0	0	Follow-up survey completed	2	5	1	1	1989	Female	Bachelor	1	2	2	6	4	4	2	2	5	4	4	3	4	4	4
1	No disclaimer	High temptation	Theft frame	Selfish	0	0	1	0	1	0	.80769229		.5	.25	10	20	47	2	0	0	1	1	1	0	0	0	Debriefing received					1992	Female	general qualification for university entrance (Abitur)	1	1	1	8	4	5	1	2	5	5	5	3	4	4	3
1	No disclaimer	Low temptation	Contribution frame	Neutral	1	0	0	0	0	0	.76923072		.75	.75	10	100	24	2	0	0	0	1	1	1	1	0	Debriefing received					1993	Female	Bachelor	1	1	1	6	4	4	1	1	4	4	4	3	4	4	4
1	No disclaimer	High temptation	Contribution frame	Helpful	0	1	0	1	0	0	.73076922	.80000001	.5	0	155	20	47	2	0	0	1	1	0	0	0	0	Follow-up survey completed	1	5	1	0	1994	Male	general qualification for university entrance (Abitur)	1	1	1	7	4	4	2	4	4	4	3	4	4	4	5
1	No disclaimer	Low temptation	Contribution frame	Helpful	0	1	0	1	0	0	.73076922	1	.5	.25	5	100	1	2	1	0	0	1	0	1	0	0	Follow-up survey completed	1	5	1	0	1998	Male	general qualification for university entrance (Abitur)	1	1	1	6	5	5	2	5	4	5	4	3	4	4	4
1	Disclaimer	High temptation	Theft frame	Helpful	0	1	0	1	0	0	.65384614	1	0	0	5	5	47	2	1	1	1	1	0	0	0	0	Follow-up survey completed	1	5	1	1	1993	Female	Bachelor	1	1	2	6	4	4	3	2	4	4	4	3	3	4	3
1	Disclaimer	Low temptation	Theft frame	Helpful	0	1	0	1	0	0	.42307693	.2	0	0	5	5	47	2	1	1	1	1	0	0	0	0	Follow-up survey completed	2	4	3	5	1995	Male	general qualification for university entrance (Abitur)	1	2	2	8	3	1	4	4	4	1	2	2	4	2	4
1	Disclaimer	High temptation	Contribution frame	Helpful	0	1	0	1	0	0	.69230771	.80000001	.5	0	5	1	36	2	1	0	0	1	0	0	0	0	Follow-up survey completed	1	5	4	1	1994	Female	general qualification for university entrance (Abitur)	1	1	1	7	4	4	2	2	4	4	3	3	3	4	3
1	Disclaimer	Low temptation	Contribution frame	Neutral	1	0	0	0	0	0	1		.5	.5	5	100	47	1	1	0	1	0	0	1	0	1	Follow-up survey started					1992	Female	general qualification for university entrance (Abitur)	1	2	1	7	5	5	1	1	5	5	5	5	5	5	5
1	No disclaimer	High temptation	Theft frame	Neutral	1	0	0	0	0	0	.65384614		.25	.25	10	5	47	2	0	1	1	1	1	0	0	0	Debriefing received					1993	Female	general qualification for university entrance (Abitur)	1	1	1	7	3	4	3	3	4	4	4	3	3	4	4
1	Disclaimer	High temptation	Contribution frame	Selfish	0	0	1	0	1	0	.88461542	.60000002	.5	.25	10	5	30	2	0	1	0	1	1	0	0	0	Follow-up survey completed	3	5	1	1	1983	Female	Missing/Other	0	2	2	6	4	5	1	1	5	4	4	5	4	5	5
1	No disclaimer	Low temptation	Theft frame	Helpful	0	1	0	1	0	0	.80769229	.60000002	.75	.25	10	20	6	2	0	0	0	1	1	0	0	0	Follow-up survey completed	1	5	1	5	1994	Female	general qualification for university entrance (Abitur)	1	1	2	6	5	5	2	2	4	5	5	3	4	4	4
0	Disclaimer	Low temptation	Theft frame	E-Mail error	0	0	0	0	0	0	.80769229		.5	.25	10	20	47	2	0	0	1	1	1	0	0	0	-2					1991	Female	Bachelor	1	1	1	7	5	5	1	2	4	4	4	3	4	5	4
1	Disclaimer	High temptation	Contribution frame	Neutral	1	0	0	0	0	0	.69230771		.25	.25	5	100	47	2	1	0	1	1	0	1	0	0	Debriefing received					1994	Female	Bachelor	1	1	1	6	5	5	3	2	4	5	4	2	4	3	2
1	Disclaimer	Low temptation	Contribution frame	Helpful	0	1	0	1	0	0	.75		.5	0	105	5	47	3	0	1	1	0	0	0	0	0	Debriefing received					1991	Male	Bachelor	1	1	1	3	5	5	1	4	5	5	4	4	4	1	5
1	No disclaimer	High temptation	Contribution frame	Helpful	0	1	0	1	0	0	.84615386		0	0	5	5	47	2	1	1	1	1	0	0	0	0	Follow-up survey started					1995	Male	general qualification for university entrance (Abitur)	1	1	1	6	5	5	1	1	4	4	4	3	5	4	5
1	No disclaimer	Low temptation	Contribution frame	Neutral	1	0	0	0	0	0	.5		.75	.5	10	100	36	2	0	0	0	1	1	1	0	0	Debriefing received					1998	Male	general qualification for university entrance (Abitur)	0	2	1	7	5	2	2	4	4	3	2	2	3	3	3
1	No disclaimer	Low temptation	Contribution frame	Neutral	1	0	0	0	0	0	.65384614	.80000001	0	0	5	5	47	2	1	1	1	1	0	0	0	0	Follow-up survey completed	1	5	2	0	1996	Male	general qualification for university entrance (Abitur)	1	2	1	7	2	5	4	2	4	5	4	2	4	4	3
1	No disclaimer	Low temptation	Contribution frame	Helpful	0	1	0	1	0	0	.71153843	.40000001	0	0	5	5	47	2	1	1	1	1	0	0	0	0	Follow-up survey completed	1	4	2	5	1994	Male	general qualification for university entrance (Abitur)	1	1	1	7	4	4	2	2	4	4	4	3	4	4	3
1	Disclaimer	Low temptation	Theft frame	Helpful	0	1	0	1	0	0	.69230771		.5	.25	5	100	12	2	1	0	0	1	0	1	0	0	Debriefing received					1993	Female	Bachelor	1	1	1	4	4	4	3	2	2	4	3	4	5	4	4
1	Disclaimer	High temptation	Contribution frame	Helpful	0	1	0	1	0	0	.78846157	.60000002	.25	.25	10	5	47	2	0	1	1	1	1	0	0	0	Follow-up survey completed	2	5	2	15	1996	Male	general qualification for university entrance (Abitur)	1	2	2	7	4	5	1	2	4	5	5	4	4	4	3
1	Disclaimer	Low temptation	Theft frame	Helpful	0	1	0	1	0	0	.86538458	.60000002	.25	.25	10	5	47	2	0	1	1	1	1	0	0	0	Follow-up survey completed	1	4	1	2	1997	Female	general qualification for university entrance (Abitur)	1	1	1	8	4	5	1	1	5	5	4	4	5	3	4
1	Disclaimer	High temptation	Theft frame	Helpful	0	1	0	1	0	0	.69230771	.40000001	.25	.25	10	5	47	2	0	1	1	1	1	0	0	0	Follow-up survey completed	2	2	3	3	1993	Male	Bachelor	1	2	2	8	5	4	3	4	3	5	3	2	5	5	4
1	No disclaimer	High temptation	Theft frame	Helpful	0	1	0	1	0	0	.71153843	.80000001	.25	.25	10	5	47	2	0	1	1	1	1	0	0	0	Follow-up survey completed	1	4	2	2	1989	Male	Master / Diplom degree	1	1	1	8	4	5	3	2	4	4	3	4	4	4	3
1	No disclaimer	Low temptation	Contribution frame	Neutral	1	0	0	0	0	0	.78846157	.40000001	.75	0	100	1	-1	2	0	0	0	1	0	0	0	0	Follow-up survey completed	4	4	1	1	1994	Female	general qualification for university entrance (Abitur)	1	1	1	4	4	5	2	1	5	4	4	3	3	4	4
1	Disclaimer	Low temptation	Contribution frame	Neutral	1	0	0	0	0	0	.55769229		.25	.25	10	5	47	2	0	1	1	1	1	0	0	0	Debriefing received					1996	Female	general qualification for university entrance (Abitur)	1	1	1	4	3	4	2	2	4	3	4	3	2	3	2
1	Disclaimer	High temptation	Contribution frame	Selfish	0	0	1	0	1	0	.61538464	.2	0	0	5	5	47	2	1	1	1	1	0	0	0	0	Follow-up survey completed	2	4	3	5	1996	Female	general qualification for university entrance (Abitur)	1	2	2	5	4	3	2	2	4	3	2	3	4	3	4
1	No disclaimer	High temptation	Theft frame	Neutral	1	0	0	0	0	0	.84615386		1	1	10	100	24	1	0	0	0	0	1	1	1	1	Debriefing received					1994	Female	general qualification for university entrance (Abitur)	1	1	1	8	4	4	1	2	3	4	4	4	5	5	5
1	No disclaimer	Low temptation	Theft frame	Neutral	1	0	0	0	0	0	.73076922		.5	0	-1	1	47	2	0	0	1	1	0	0	0	0	Debriefing received					1991	Male	general qualification for university entrance (Abitur)	1	1	1	7	3	5	1	1	4	3	3	3	4	4	4
1	Disclaimer	Low temptation	Contribution frame	Neutral	1	0	0	0	0	0	.65384614	.2	.5	.5	10	100	47	2	0	0	1	1	1	1	0	0	Follow-up survey completed	4	2	3	2	1982	Male	Missing/Other	0	1	1	7	5	5	4	1	2	4	2	4	4	4	4
1	Disclaimer	Low temptation	Contribution frame	Helpful	0	1	0	1	0	0	.82692313		.75	.5	10	5	12	1	0	1	0	0	1	0	0	1	Debriefing received					1989	Female	Master / Diplom degree	0	1	1	7	4	5	2	2	5	4	5	4	5	4	3
1	No disclaimer	Low temptation	Contribution frame	Helpful	0	1	0	1	0	0	.76923072	.40000001	0	0	5	5	47	2	1	1	1	1	0	0	0	0	Follow-up survey completed	1	4	3	2	1996	Female	general qualification for university entrance (Abitur)	1	1	1	8	5	5	1	2	5	3	3	4	3	4	4
1	Disclaimer	High temptation	Contribution frame	Neutral	1	0	0	0	0	0	.63461536	.60000002	.25	.25	10	5	47	2	0	1	1	1	1	0	0	0	Follow-up survey completed	1	4	2	5	1993	Male	Bachelor	1	1	1	4	4	5	3	2	2	4	4	3	3	4	3
1	Disclaimer	Low temptation	Contribution frame	Helpful	0	1	0	1	0	0	.75	.60000002	.5	.5	10	100	47	2	0	0	1	1	1	1	0	0	Follow-up survey completed	2	4	2	3	1996	Male	general qualification for university entrance (Abitur)	1	1	1	7	5	3	2	1	3	4	4	3	4	4	4
1	Disclaimer	Low temptation	Theft frame	Helpful	0	1	0	1	0	0	.55769229	.80000001	.25	.25	5	5	24	2	1	1	0	1	0	0	1	0	Follow-up survey completed	2	4	2	1	1990	Male	Bachelor	1	1	2	7	4	3	2	2	3	4	3	3	3	2	3
1	Disclaimer	Low temptation	Contribution frame	Neutral	1	0	0	0	0	0	.84615386		1	1	10	100	24	1	0	0	0	0	1	1	1	1	Debriefing received					1986	Female	general qualification for university entrance (Abitur)	1	1	1	5	5	5	1	1	3	5	3	5	3	5	5
1	Disclaimer	High temptation	Contribution frame	Helpful	0	1	0	1	0	0	.63461536		.25	0	5	500	47	2	1	0	1	1	0	0	0	0	Debriefing received					1994	Male	General Certificate of Secondary Education (Realschulabschluss)	0	1	1	3	3	4	3	2	4	5	2	4	3	3	4
1	No disclaimer	Low temptation	Theft frame	Helpful	0	1	0	1	0	0	.57692307	.60000002	.25	.25	5	5	47	1	1	1	1	0	0	0	0	1	Follow-up survey completed	1	1	1	10	1994	Male	general qualification for university entrance (Abitur)	1	1	1	4	4	2	4	3	4	4	2	3	4	4	4
1	No disclaimer	Low temptation	Theft frame	Neutral	1	0	0	0	0	0	.73076922	.40000001	.25	0	5	500	47	2	1	0	1	1	0	0	0	0	Follow-up survey completed	1	2	3	2	1995	Female	general qualification for university entrance (Abitur)	1	1	1	8	4	5	2	1	5	4	3	3	4	3	2
1	No disclaimer	Low temptation	Contribution frame	Helpful	0	1	0	1	0	0	.80769229	.60000002	0	0	5	5	47	2	1	1	1	1	0	0	0	0	Follow-up survey completed	2	4	2	2	1990	Male	Bachelor	1	1	1	6	5	5	2	1	3	4	5	3	4	4	5
1	No disclaimer	Low temptation	Contribution frame	Selfish	0	0	1	0	1	0	.59615386	.80000001	.5	.5	10	5	24	2	0	1	0	1	1	0	1	0	Follow-up survey completed	1	5	3	2	1991	Female	general qualification for university entrance (Abitur)	1	1	2	9	4	4	3	2	3	5	4	2	3	3	3
1	Disclaimer	Low temptation	Theft frame	Neutral	1	0	0	0	0	0	.76923072		0	0	5	5	47	2	1	1	1	1	0	0	0	0	Debriefing received					1995	Male	general qualification for university entrance (Abitur)	1	1	1	3	4	4	2	1	4	4	4	4	4	4	4
1	Disclaimer	Low temptation	Theft frame	Helpful	0	1	0	1	0	0	.51923078	.40000001	0	0	5	5	47	2	1	1	1	1	0	0	0	0	Follow-up survey completed	2	4	2	20	1993	Male	Bachelor	1	1	1	8	4	4	2	3	2	3	2	2	3	2	3
1	Disclaimer	High temptation	Theft frame	Neutral	1	0	0	0	0	0	.69230771		0	0	5	5	47	2	1	1	1	1	0	0	0	0	Debriefing received					1995	Female	general qualification for university entrance (Abitur)	1	1	2	6	4	4	3	2	4	5	3	3	4	4	4
1	Disclaimer	Low temptation	Contribution frame	Neutral	1	0	0	0	0	0	.73076922	1	.75	.75	10	100	47	1	0	0	1	0	1	1	0	1	Follow-up survey completed	1	5	1	0	1980	Male	Bachelor	1	1	1	7	5	4	1	1	3	3	3	3	5	5	4
1	Disclaimer	Low temptation	Contribution frame	Helpful	0	1	0	1	0	0	.71153843		.25	.25	5	5	24	2	1	1	0	1	0	0	1	0	Debriefing received					1992	Female	Bachelor	1	1	1	6	4	4	2	2	4	4	4	3	4	4	3
1	Disclaimer	High temptation	Contribution frame	Neutral	1	0	0	0	0	0	.67307693	.40000001	.5	.25	10	1	47	2	0	0	1	1	1	0	0	0	Follow-up survey completed	4	3	2	2	1996	Male	general qualification for university entrance (Abitur)	1	2	2	6	4	4	2	2	4	4	2	2	4	4	4
1	Disclaimer	Low temptation	Theft frame	Helpful	0	1	0	1	0	0	.34615386	.2	0	0	5	5	47	2	1	1	1	1	0	0	0	0	Follow-up survey completed	4	2	1	5000	1998	Male	general qualification for university entrance (Abitur)	1	1	1	9	4	2	5	3	1	2	4	2	3	3	2
1	No disclaimer	High temptation	Theft frame	Neutral	1	0	0	0	0	0	.73076922	.60000002	0	0	5	5	47	2	1	1	1	1	0	0	0	0	Follow-up survey completed	1	2	2	1	1992	Male	general qualification for university entrance (Abitur)	1	1	1	7	3	4	2	3	4	5	5	4	4	4	3
1	Disclaimer	Low temptation	Theft frame	Helpful	0	1	0	1	0	0	.69230771	.80000001	.25	.25	10	5	47	2	0	1	1	1	1	0	0	0	Follow-up survey completed	1	5	1	1	1996	Female	general qualification for university entrance (Abitur)	1	1	2	7	4	3	3	2	3	4	3	4	3	4	5
1	Disclaimer	Low temptation	Theft frame	Helpful	0	1	0	1	0	0	.67307693		.75	.5	10	200	47	1	0	0	1	0	1	0	0	1	Debriefing received					1993	Female	Bachelor	1	1	1	4	4	4	2	3	5	3	3	3	4	4	3
1	Disclaimer	Low temptation	Theft frame	Neutral	1	0	0	0	0	0	.80769229		.25	0	5	20	47	2	1	0	1	1	0	0	0	0	Debriefing received					1991	Female	general qualification for university entrance (Abitur)	1	2	1	8	5	5	1	1	5	5	2	4	3	4	4
1	No disclaimer	Low temptation	Theft frame	Neutral	1	0	0	0	0	0	.71153843		.75	.5	10	20	24	2	0	0	0	1	1	0	1	0	-2					1991	Female	Bachelor	1	1	1	7	4	4	1	2	5	4	3	3	3	3	4
1	Disclaimer	High temptation	Theft frame	Helpful	0	1	0	1	0	0	.51923078		.5	.5	5	100	24	2	1	0	0	1	0	1	1	0	Debriefing received					1992	Female	general qualification for university entrance (Abitur)	1	1	1	6	2	4	1	3	3	4	2	2	3	3	2
1	Disclaimer	High temptation	Contribution frame	Helpful	0	1	0	1	0	0	.63461536	1	1	1	10	100	24	1	0	0	0	0	1	1	1	1	Follow-up survey completed	1	5	1	1	1994	Female	Bachelor	1	1	1	6	4	4	2	4	4	4	3	3	4	3	3
1	No disclaimer	Low temptation	Theft frame	Neutral	1	0	0	0	0	0	.55769229		.75	.25	10	-1	12	2	0	0	0	1	1	0	0	0	Debriefing received					1996	Female	general qualification for university entrance (Abitur)	1	1	1	8	3	4	3	2	2	3	3	3	4	3	3
0	No disclaimer	High temptation	Theft frame	E-Mail error	0	0	0	0	0	0	.76923072		1	.5	20	10	24	1	0	0	0	0	0	0	1	1	Debriefing received					1989	Female	Bachelor	0	2	2	8	2	4	1	1	5	3	5	4	3	4	4
1	No disclaimer	Low temptation	Theft frame	Neutral	1	0	0	0	0	0	.57692307		.25	.25	10	5	47	2	0	1	1	1	1	0	0	0	Debriefing received					1992	Male	Bachelor	1	1	1	7	4	4	1	2	2	4	3	3	2	4	3
1	No disclaimer	High temptation	Contribution frame	Neutral	1	0	0	0	0	0	.53846157	.2	0	0	5	5	47	2	1	1	1	1	0	0	0	0	Follow-up survey completed	3	4	2	5	1996	Female	general qualification for university entrance (Abitur)	1	1	1	8	4	3	3	2	2	3	3	3	4	3	2
1	Disclaimer	High temptation	Contribution frame	Neutral	1	0	0	0	0	0	.57692307	.40000001	.25	.25	5	5	47	1	1	1	1	0	0	0	0	1	Follow-up survey completed	2	3	1	5	1996	Female	general qualification for university entrance (Abitur)	1	1	2	8	4	2	2	3	3	4	2	4	3	3	4
1	No disclaimer	High temptation	Contribution frame	Neutral	1	0	0	0	0	0	.65384614	.80000001	0	0	5	5	47	2	1	1	1	1	0	0	0	0	Follow-up survey completed	1	4	1	1	1994	Male	general qualification for university entrance (Abitur)	1	1	1	7	4	4	3	2	3	2	2	4	5	4	4
1	Disclaimer	High temptation	Theft frame	Selfish	0	0	1	0	1	0	.57692307	0	.75	.5	10	100	12	2	0	0	0	1	1	1	0	0	Follow-up survey completed	4	4	3	15	1996	Female	general qualification for university entrance (Abitur)	1	1	1	3	3	4	2	3	4	4	3	3	3	3	3
1	Disclaimer	Low temptation	Theft frame	Neutral	1	0	0	0	0	0	.80769229		.25	0	-1	5	47	2	0	1	1	1	0	0	0	0	Debriefing received					1991	Female	general qualification for university entrance (Abitur)	1	1	1	6	4	5	1	2	4	4	4	4	4	4	4
1	Disclaimer	Low temptation	Theft frame	Neutral	1	0	0	0	0	0	.88461542		0	0	5	5	47	2	1	1	1	1	0	0	0	0	Debriefing received					1994	Male	general qualification for university entrance (Abitur)	1	2	2	6	5	5	1	2	5	4	5	4	4	4	5
1	No disclaimer	Low temptation	Contribution frame	Neutral	1	0	0	0	0	0	.65384614		0	0	5	5	47	2	1	1	1	1	0	0	0	0	Debriefing received					1987	Female	general qualification for university entrance (Abitur)	1	1	1	6	4	5	3	1	4	4	2	3	3	4	3
1	Disclaimer	High temptation	Contribution frame	Neutral	1	0	0	0	0	0	.78846157		1	1	10	100	24	1	0	0	0	0	1	1	1	1	Debriefing received					1994	Female	Bachelor	1	1	1	9	5	5	2	3	4	5	3	4	4	4	4
1	Disclaimer	High temptation	Theft frame	Helpful	0	1	0	1	0	0	.80769229	1	.25	0	5	5	25	2	1	1	0	1	0	0	0	0	Follow-up survey completed	1	5	1	1	1995	Female	general qualification for university entrance (Abitur)	1	1	1	8	4	4	2	2	5	4	4	4	4	5	4
1	No disclaimer	High temptation	Theft frame	Helpful	0	1	0	1	0	0	.67307693	1	0	0	5	5	47	2	1	1	1	1	0	0	0	0	Follow-up survey completed	1	5	1	0	1982	Female	Master / Diplom degree	1	1	1	5	4	4	2	2	4	3	3	4	3	4	3
1	No disclaimer	Low temptation	Contribution frame	Helpful	0	1	0	1	0	0	.88461542	.60000002	1	.75	10	100	36	1	0	0	0	0	1	1	0	1	Follow-up survey completed	1	5	1	30	1995	Female	general qualification for university entrance (Abitur)	1	1	1	8	5	4	1	1	5	3	4	4	4	5	5
1	No disclaimer	High temptation	Theft frame	Selfish	0	0	1	0	1	0	.65384614	.2	.25	.25	10	5	47	2	0	1	1	1	1	0	0	0	Follow-up survey completed	3	4	3	1	1993	Female	general qualification for university entrance (Abitur)	1	1	2	8	4	4	2	2	4	3	4	4	4	3	3
1	No disclaimer	Low temptation	Contribution frame	Helpful	0	1	0	1	0	0	.59615386	.40000001	.25	0	0	5	47	2	0	1	1	1	0	0	0	0	Follow-up survey completed	1	3	4	2	1994	Female	general qualification for university entrance (Abitur)	1	1	1	8	4	2	3	1	3	4	2	2	4	5	2
1	No disclaimer	Low temptation	Theft frame	Neutral	1	0	0	0	0	0	.53846157	.60000002	.5	.5	10	100	47	2	0	0	1	1	1	1	0	0	Follow-up survey completed	2	2	2	1	1989	Male	general qualification for university entrance (Abitur)	1	1	1	5	3	4	2	3	2	3	4	2	2	3	3
1	No disclaimer	High temptation	Contribution frame	Neutral	1	0	0	0	0	0	.61538464		.75	.75	10	100	24	2	0	0	0	1	1	1	1	0	Debriefing received					1994	Female	general qualification for university entrance (Abitur)	1	1	1	8	4	5	2	1	3	2	2	4	2	3	3
1	No disclaimer	Low temptation	Theft frame	Selfish	0	0	1	0	1	0	.61538464		.75	.5	10	100	12	2	0	0	0	1	1	1	0	0	Debriefing received					1990	Female	general qualification for university entrance (Abitur)	1	1	1	6	4	4	2	4	3	3	4	3	4	3	3
1	Disclaimer	High temptation	Theft frame	Helpful	0	1	0	1	0	0	.53846157	.60000002	0	0	5	5	47	2	1	1	1	1	0	0	0	0	Follow-up survey completed	1	3	1	6	1993	Male	general qualification for university entrance (Abitur)	1	1	1	6	3	3	3	2	2	3	3	3	4	4	3
1	No disclaimer	High temptation	Theft frame	Helpful	0	1	0	1	0	0	.67307693		.5	.5	10	5	24	2	0	1	0	1	1	0	1	0	Follow-up survey completed	2	5	1		1998	Female	general qualification for university entrance (Abitur)	1	1	1	6	4	3	1	2	4	3	2	4	3	2	5
1	No disclaimer	Low temptation	Contribution frame	Helpful	0	1	0	1	0	0	.51923078	.40000001	0	0	5	5	47	2	1	1	1	1	0	0	0	0	Follow-up survey completed	1	4	4	2	1993	Male	general qualification for university entrance (Abitur)	1	1	1	3	3	2	2	2	3	2	4	2	3	4	2
1	Disclaimer	Low temptation	Contribution frame	Helpful	0	1	0	1	0	0	.78846157	1	0	0	5	5	47	2	1	1	1	1	0	0	0	0	Follow-up survey completed	1	5	2	2	1995	Female	general qualification for university entrance (Abitur)	1	2	2	8	5	5	1	2	5	4	4	3	4	4	4
1	Disclaimer	High temptation	Contribution frame	Helpful	0	1	0	1	0	0	.73076922	1	0	0	5	5	47	2	1	1	1	1	0	0	0	0	Follow-up survey completed	1	5	1	3	1997	Female	general qualification for university entrance (Abitur)	1	1	1	7	3	4	2	2	4	5	3	4	4	4	3
1	No disclaimer	High temptation	Contribution frame	Helpful	0	1	0	1	0	0	.82692313	1	.5	.5	10	5	47	1	0	1	1	0	1	0	0	1	Follow-up survey completed	1	5	1	2	1995	Male	Bachelor	1	2	2	8	4	4	2	1	5	4	4	4	5	4	5
1	Disclaimer	Low temptation	Theft frame	Helpful	0	1	0	1	0	0	.73076922		.25	.25	5	5	47	1	1	1	1	0	0	0	0	1	Debriefing received					1995	Female	general qualification for university entrance (Abitur)	1	1	1	6	4	4	3	2	4	4	2	4	5	5	4
1	Disclaimer	Low temptation	Theft frame	Helpful	0	1	0	1	0	0	.67307693	1	0	0	5	5	47	2	1	1	1	1	0	0	0	0	Follow-up survey completed	1	5	1	2	1992	Female	general qualification for university entrance (Abitur)	1	1	2	5	4	4	2	1	4	3	2	3	3	4	4
1	Disclaimer	High temptation	Theft frame	Neutral	1	0	0	0	0	0	.55769229		.75	.5	10	20	24	2	0	0	0	1	1	0	1	0	Debriefing received					1995	Female	Bachelor	1	1	1	5	4	3	2	3	3	4	2	3	3	3	3
1	No disclaimer	High temptation	Contribution frame	Neutral	1	0	0	0	0	0	.71153843	.40000001	.75	.75	10	5	24	1	0	1	0	0	1	0	1	1	Follow-up survey completed	1	5	3	5	1988	Female	general qualification for university entrance (Abitur)	1	2	2	3	4	5	3	2	5	4	5	3	4	4	3
1	Disclaimer	High temptation	Contribution frame	Neutral	1	0	0	0	0	0	.63461536		0	0	5	5	47	2	1	1	1	1	0	0	0	0	Debriefing received					1991	Male	general qualification for university entrance (Abitur)	1	2	2	7	4	3	3	2	3	4	4	3	4	4	3
1	Disclaimer	High temptation	Theft frame	Helpful	0	1	0	1	0	0	.73076922	0	.5	.5	10	5	24	2	0	1	0	1	1	0	1	0	Follow-up survey completed	4	1	4	15	1991	Male	general qualification for university entrance (Abitur)	1	2	1	5	4	2	2	2	5	4	4	3	4	5	3
1	Disclaimer	High temptation	Contribution frame	Neutral	1	0	0	0	0	0	.55769229		.5	.25	10	5	16	2	0	1	0	1	1	0	0	0	Debriefing received					1990	Male	polytechnic degree (Fachhochschulabschluss)	0	1	1	4	4	5	3	4	3	5	2	3	3	3	3
1	No disclaimer	High temptation	Theft frame	Neutral	1	0	0	0	0	0	.67307693	0	1	.75	10	100	12	1	0	0	0	0	1	1	0	1	Follow-up survey completed	4	3	3	10	1994	Female	Bachelor	1	1	1	6	4	4	2	2	4	3	3	4	3	3	4
1	No disclaimer	High temptation	Contribution frame	Helpful	0	1	0	1	0	0	.61538464		0	0	5	5	47	2	1	1	1	1	0	0	0	0	Follow-up survey completed	1	5	1		1991	Male	Master / Diplom degree	1	1	1	6	4	4	2	4	2	4	2	3	4	4	4
1	Disclaimer	High temptation	Contribution frame	Neutral	1	0	0	0	0	0	.65384614		.5	.5	10	100	47	2	0	0	1	1	1	1	0	0	Debriefing received					1997	Female	general qualification for university entrance (Abitur)	1	2	2	4	4	4	2	2	4	4	4	2	3	4	3
1	No disclaimer	Low temptation	Contribution frame	Helpful	0	1	0	1	0	0	.80769229	1	.5	.5	10	5	47	1	0	1	1	0	1	0	0	1	Follow-up survey completed	1	5	1	0	1995	Female	general qualification for university entrance (Abitur)	1	1	1	6	5	4	1	1	4	4	3	3	4	4	5
1	Disclaimer	Low temptation	Theft frame	Selfish	0	0	1	0	1	0	.71153843	.40000001	0	0	5	5	47	2	1	1	1	1	0	0	0	0	Follow-up survey completed	2	3	3	3	1994	Female	general qualification for university entrance (Abitur)	1	1	1	7	5	5	2	5	4	4	5	3	3	4	4
1	No disclaimer	Low temptation	Theft frame	Neutral	1	0	0	0	0	0	.57692307		1	.75	10	100	36	1	0	0	0	0	1	1	0	1	Debriefing received					1991	Female	general qualification for university entrance (Abitur)	1	1	1	6	4	4	2	4	4	4	3	2	3	2	2
1	Disclaimer	Low temptation	Theft frame	Helpful	0	1	0	1	0	0	.76923072	.40000001	0	0	5	5	47	2	1	1	1	1	0	0	0	0	Follow-up survey completed	1	4	1	5	1995	Female	general qualification for university entrance (Abitur)	1	1	1	4	5	4	2	2	3	5	4	4	4	4	4
1	No disclaimer	High temptation	Theft frame	Neutral	1	0	0	0	0	0	.61538464	1	0	0	5	5	47	2	1	1	1	1	0	0	0	0	Follow-up survey completed	1	5	1	1	1992	Male	Bachelor	1	1	1	8	5	4	2	2	2	4	2	3	4	4	3
1	No disclaimer	High temptation	Contribution frame	Neutral	1	0	0	0	0	0	.67307693	.40000001	0	0	5	5	47	2	1	1	1	1	0	0	0	0	Follow-up survey completed	4	4	2	1	1993	Male	Bachelor	1	1	2	8	4	4	2	2	4	3	3	2	4	4	4
1	Disclaimer	High temptation	Theft frame	Neutral	1	0	0	0	0	0	.67307693		.25	.25	10	5	47	2	0	1	1	1	1	0	0	0	Debriefing received					1997	Female	general qualification for university entrance (Abitur)	1	1	1	7	3	4	1	3	4	4	4	3	3	3	4
1	No disclaimer	High temptation	Contribution frame	Neutral	1	0	0	0	0	0	.75	.60000002	.75	.75	10	100	24	2	0	0	0	1	1	1	1	0	Follow-up survey completed	1	4	2	3	1980	Female	general qualification for university entrance (Abitur)	1	2	1	6	5	5	1	1	5	5	4	3	3	3	3
1	No disclaimer	High temptation	Theft frame	Neutral	1	0	0	0	0	0	.55769229		.25	.25	10	5	47	2	0	1	1	1	1	0	0	0	Debriefing received					1995	Male	general qualification for university entrance (Abitur)	1	1	2	8	4	4	3	2	3	3	3	2	4	3	2
1	No disclaimer	High temptation	Contribution frame	Helpful	0	1	0	1	0	0	.73076922		.5	.25	10	500	47	2	0	0	1	1	1	0	0	0	Debriefing received					1994	Female	general qualification for university entrance (Abitur)	1	1	1	6	4	4	1	1	4	4	4	3	4	3	3
1	Disclaimer	High temptation	Theft frame	Helpful	0	1	0	1	0	0	.59615386	.40000001	0	0	5	5	47	2	1	1	1	1	0	0	0	0	Follow-up survey completed	3	4	2	1	1991	Male	Bachelor	1	1	2	7	4	4	3	2	4	4	4	2	2	2	4
1	No disclaimer	Low temptation	Theft frame	Neutral	1	0	0	0	0	0	.75		1	.75	-1	100	24	1	0	0	0	0	0	1	1	1	Debriefing received					1997	Male	general qualification for university entrance (Abitur)	1	1	1	7	3	5	1	1	4	4	4	3	4	4	4
1	Disclaimer	High temptation	Theft frame	Helpful	0	1	0	1	0	0	.71153843	.60000002	.25	.25	10	5	47	2	0	1	1	1	1	0	0	0	Follow-up survey completed	2	4	1	8637	1998	Female	general qualification for university entrance (Abitur)	1	1	1	8	5	4	1	1	3	4	2	3	4	3	4
1	Disclaimer	High temptation	Theft frame	Neutral	1	0	0	0	0	0	.73076922		.25	.25	10	5	47	2	0	1	1	1	1	0	0	0	Debriefing received					1991	Male	Missing/Other	0	1	2	6	4	5	1	2	3	5	4	3	3	4	4
1	No disclaimer	High temptation	Theft frame	Helpful	0	1	0	1	0	0	.61538464	1	.75	.5	90	100	47	1	0	0	1	0	0	1	0	1	Follow-up survey completed	1	5	1	2	1996	Female	general qualification for university entrance (Abitur)	1	1	1	7	4	4	3	2	2	4	2	3	4	4	4
1	No disclaimer	High temptation	Contribution frame	Helpful	0	1	0	1	0	0	.80769229	.80000001	.5	0	5	1	-1	2	1	0	0	1	0	0	0	0	Follow-up survey completed	1	5	2	1	1992	Female	Bachelor	1	2	1	7	5	4	2	1	2	4	3	4	5	5	4
1	No disclaimer	Low temptation	Theft frame	Neutral	1	0	0	0	0	0	.5	.80000001	.5	.5	10	5	47	1	0	1	1	0	1	0	0	1	Follow-up survey completed	1	5	1	2	1996	Female	general qualification for university entrance (Abitur)	1	1	2	6	2	3	4	3	1	4	3	3	4	4	3
1	Disclaimer	Low temptation	Theft frame	Helpful	0	1	0	1	0	0	.71153843		.75	.25	10	20	32	2	0	0	0	1	1	0	0	0	Debriefing received					1990	Female	Master / Diplom degree	1	1	1	7	4	4	2	2	4	4	3	3	4	4	4
1	No disclaimer	Low temptation	Theft frame	Neutral	1	0	0	0	0	0	.63461536	.60000002	1	1	10	100	24	1	0	0	0	0	1	1	1	1	Follow-up survey completed	2	2	3	1	1991	Female	general qualification for university entrance (Abitur)	1	1	1	7	3	4	1	3	3	4	3	2	4	4	4
1	Disclaimer	High temptation	Contribution frame	Neutral	1	0	0	0	0	0	.63461536	.2	0	0	5	5	47	2	1	1	1	1	0	0	0	0	Follow-up survey completed	3	4	2	10	1996	Female	general qualification for university entrance (Abitur)	1	2	2	9	4	4	2	2	3	4	3	2	4	3	3
1	No disclaimer	Low temptation	Contribution frame	Neutral	1	0	0	0	0	0	.75	1	.75	.75	10	100	24	2	0	0	0	1	1	1	1	0	Follow-up survey completed	1	5	1	1	1996	Female	general qualification for university entrance (Abitur)	1	1	1	8	4	4	2	2	5	3	4	4	4	4	4
1	Disclaimer	High temptation	Theft frame	Neutral	1	0	0	0	0	0	.63461536		.25	0	5	5	12	2	1	1	0	1	0	0	0	0	Debriefing received					1995	Female	Bachelor	0	1	1	6	4	4	2	1	4	3	1	3	4	4	4
1	Disclaimer	Low temptation	Theft frame	Helpful	0	1	0	1	0	0	.65384614		1	1	10	100	24	1	0	0	0	0	1	1	1	1	Debriefing received					1996	Female	general qualification for university entrance (Abitur)	1	1	1	8	4	4	2	1	3	3	4	3	3	3	4
1	No disclaimer	Low temptation	Theft frame	Helpful	0	1	0	1	0	0	.65384614		0	0	5	5	47	2	1	1	1	1	0	0	0	0	Debriefing received					1990	Female	Bachelor	1	1	1	8	4	5	2	5	4	4	5	3	3	3	3
1	No disclaimer	Low temptation	Theft frame	Neutral	1	0	0	0	0	0	.67307693		.75	.5	10	100	-1	2	0	0	0	1	1	1	0	0	Debriefing received					1993	Female	general qualification for university entrance (Abitur)	1	2	2	7	5	4	2	1	4	4	2	2	3	3	4
1	Disclaimer	High temptation	Contribution frame	Helpful	0	1	0	1	0	0	.71153843		.5	.5	10	5	47	1	0	1	1	0	1	0	0	1	Debriefing received					1993	Female	Bachelor	1	1	2	7	4	5	2	2	4	3	4	3	4	3	4
1	No disclaimer	High temptation	Theft frame	Neutral	1	0	0	0	0	0	.67307693	.2	.25	.25	10	5	47	2	0	1	1	1	1	0	0	0	Follow-up survey completed	4	2	1	1400	1992	Female	Bachelor	1	1	1	6	4	4	2	1	5	3	3	3	3	3	4
1	No disclaimer	High temptation	Contribution frame	Neutral	1	0	0	0	0	0	.69230771		.25	0	5	5	-1	2	1	1	0	1	0	0	0	0	Debriefing received					1995	Female	general qualification for university entrance (Abitur)	1	1	1	5	4	5	3	1	3	4	4	2	4	3	3
1	Disclaimer	Low temptation	Theft frame	Neutral	1	0	0	0	0	0	.63461536		.5	.25	5	20	24	2	1	0	0	1	0	0	1	0	Debriefing received					1988	Female	Bachelor	1	1	1	7	3	5	2	2	3	4	3	3	4	3	2
1	Disclaimer	High temptation	Contribution frame	Neutral	1	0	0	0	0	0	.75	0	.25	0	5	5	12	2	1	1	0	1	0	0	0	0	Follow-up survey completed	3	2	4	10	1990	Female	general qualification for university entrance (Abitur)	1	1	1	8	4	5	1	2	4	3	3	4	5	3	4
1	No disclaimer	High temptation	Theft frame	Helpful	0	1	0	1	0	0	.78846157		0	0	5	5	47	2	1	1	1	1	0	0	0	0	Debriefing received					1995	Male	general qualification for university entrance (Abitur)	1	1	2	8	5	5	1	2	4	4	4	4	3	4	4
1	Disclaimer	Low temptation	Theft frame	Neutral	1	0	0	0	0	0	.57692307	.60000002	.75	.5	0	100	47	1	0	0	1	0	0	1	0	1	Follow-up survey completed	3	5	2	1	1992	Female	Bachelor	1	1	1	4	4	4	1	2	4	3	3	3	2	2	3
1	Disclaimer	Low temptation	Theft frame	Helpful	0	1	0	1	0	0	.69230771	1	.25	0	9	5	47	2	0	1	1	1	0	0	0	0	Follow-up survey completed	1	5	1	2	1991	Female	Bachelor	1	2	2	9	4	5	2	2	4	4	4	2	3	4	4
1	Disclaimer	Low temptation	Contribution frame	Helpful	0	1	0	1	0	0	.63461536		.5	.5	10	5	24	2	0	1	0	1	1	0	1	0	Debriefing received					1997	Female	general qualification for university entrance (Abitur)	1	1	1	6	4	5	2	2	4	4	3	3	4	3	3
1	Disclaimer	Low temptation	Theft frame	Neutral	1	0	0	0	0	0	.65384614	.80000001	.25	.25	10	5	47	2	0	1	1	1	1	0	0	0	Follow-up survey completed	1	5	2	1	1994	Male	general qualification for university entrance (Abitur)	1	1	1	8	4	4	2	3	3	4	3	3	4	4	3
1	Disclaimer	High temptation	Theft frame	Neutral	1	0	0	0	0	0	.67307693		0	0	5	5	47	2	1	1	1	1	0	0	0	0	Debriefing received					1994	Male	general qualification for university entrance (Abitur)	1	1	1	8	4	4	3	2	3	4	4	4	4	4	3
1	No disclaimer	Low temptation	Contribution frame	Helpful	0	1	0	1	0	0	.57692307	.2	0	0	5	5	47	2	1	1	1	1	0	0	0	0	Follow-up survey completed	2	4	3	117	1988	Male	General Certificate of Secondary Education (Realschulabschluss)	0	1	1	3	3	4	3	2	3	4	4	3	3	3	3
1	No disclaimer	Low temptation	Theft frame	Neutral	1	0	0	0	0	0	.67307693	.80000001	0	0	5	5	47	2	1	1	1	1	0	0	0	0	Follow-up survey completed	1	5	1	1	1987	Male	general qualification for university entrance (Abitur)	0	1	1	7	4	4	1	2	4	4	3	3	3	4	3
1	No disclaimer	Low temptation	Contribution frame	Helpful	0	1	0	1	0	0	.71153843	.80000001	.25	.25	10	5	47	2	0	1	1	1	1	0	0	0	Follow-up survey completed	1	4	1	2	1993	Female	Bachelor	1	1	2	8	4	4	2	2	3	4	4	4	4	4	4
1	No disclaimer	High temptation	Contribution frame	Neutral	1	0	0	0	0	0	.78846157	1	1	1	10	100	24	1	0	0	0	0	1	1	1	1	Follow-up survey completed	1	5	2	2	1991	Female	Bachelor	1	1	1	8	5	5	2	1	5	4	3	3	4	4	4
1	Disclaimer	Low temptation	Contribution frame	Helpful	0	1	0	1	0	0	.86538458	.60000002	.75	.75	10	100	24	2	0	0	0	1	1	1	1	0	Follow-up survey completed	1	1	1	5	1994	Female	general qualification for university entrance (Abitur)	1	1	1	7	5	5	1	1	4	4	4	4	5	4	4
1	Disclaimer	High temptation	Theft frame	Helpful	0	1	0	1	0	0	.69230771	.80000001	0	0	5	5	47	2	1	1	1	1	0	0	0	0	Follow-up survey completed	1	5	1	20	1997	Male	general qualification for university entrance (Abitur)	1	2	2	5	4	4	1	2	5	3	2	2	3	4	4
1	Disclaimer	High temptation	Theft frame	Helpful	0	1	0	1	0	0	.78846157	.60000002	.75	.5	10	20	47	1	0	0	1	0	1	0	0	1	Follow-up survey completed	1	1	5	3	1984	Male	Master / Diplom degree	0	1	1	7	5	5	1	1	4	4	4	4	4	3	3
1	Disclaimer	High temptation	Contribution frame	Helpful	0	1	0	1	0	0	.59615386		0	0	5	5	47	2	1	1	1	1	0	0	0	0	Debriefing received					1995	Male	general qualification for university entrance (Abitur)	1	1	2	4	4	5	3	2	2	3	3	2	4	3	3
1	Disclaimer	High temptation	Theft frame	Helpful	0	1	0	1	0	0	.65384614	.2	.75	.75	10	100	24	2	0	0	0	1	1	1	1	0	Follow-up survey completed	2	1	4	1280	1990	Female	Bachelor	1	1	2	7	4	3	2	1	3	4	2	3	3	4	3
1	No disclaimer	Low temptation	Contribution frame	Helpful	0	1	0	1	0	0	.61538464	.80000001	1	1	10	100	24	1	0	0	0	0	1	1	1	1	Follow-up survey completed	1	3	1	0	1989	Female	Bachelor	1	1	1	8	4	4	2	2	4	3	2	2	4	4	4
1	Disclaimer	High temptation	Theft frame	Helpful	0	1	0	1	0	0	.84615386	.80000001	.25	0	5	20	47	2	1	0	1	1	0	0	0	0	Follow-up survey completed	1	1	1	1	1990	Female	Bachelor	1	2	2	6	4	5	1	1	5	5	4	4	4	3	4
1	Disclaimer	High temptation	Theft frame	Neutral	1	0	0	0	0	0	.32692307	0	.25	0	5	1	47	2	1	0	1	1	0	0	0	0	Follow-up survey completed	4	3	3	60	1999	Female	general qualification for university entrance (Abitur)	1	1	1	8	4	2	4	4	2	3	1	2	4	2	2
1	No disclaimer	High temptation	Contribution frame	Helpful	0	1	0	1	0	0	.63461536	.80000001	.25	.25	10	5	47	2	0	1	1	1	1	0	0	0	Follow-up survey completed	1	3	2	1	1990	Male	Master / Diplom degree	0	1	1	8	4	4	2	2	3	4	3	3	3	3	3
1	Disclaimer	Low temptation	Contribution frame	Neutral	1	0	0	0	0	0	.42307693	1	.25	0	-1	5	47	2	0	1	1	1	0	0	0	0	Follow-up survey completed	1	5	1	1	1992	Female	general qualification for university entrance (Abitur)	1	1	1	3	3	4	4	4	2	4	3	2	3	2	3
1	No disclaimer	Low temptation	Theft frame	Helpful	0	1	0	1	0	0	.80769229	1	.25	.25	10	5	47	2	0	1	1	1	1	0	0	0	Follow-up survey completed	1	5	1	2	1991	Male	general qualification for university entrance (Abitur)	1	1	2	5	4	5	2	2	5	5	4	4	4	4	4
1	Disclaimer	Low temptation	Contribution frame	Neutral	1	0	0	0	0	0	.61538464	.2	.25	.25	10	5	47	2	0	1	1	1	1	0	0	0	Follow-up survey completed	1	4	3	5	1994	Female	general qualification for university entrance (Abitur)	1	1	1	8	4	4	3	3	4	3	2	3	4	3	4
1	No disclaimer	High temptation	Contribution frame	Selfish	0	0	1	0	1	0	.48076922	0	.5	.5	10	5	24	2	0	1	0	1	1	0	1	0	Follow-up survey completed	3	4	4	300	1996	Male	general qualification for university entrance (Abitur)	1	1	1	9	3	5	4	4	2	5	4	3	2	1	3
1	Disclaimer	Low temptation	Theft frame	Helpful	0	1	0	1	0	0	.84615386		1	.75	10	1	24	1	0	0	0	0	1	0	1	1	Debriefing received					1987	Female	polytechnic degree (Fachhochschulabschluss)	1	1	1	7	5	4	1	1	5	4	4	4	4	4	4
1	Disclaimer	Low temptation	Theft frame	Neutral	1	0	0	0	0	0	.55769229	.40000001	.25	0	5	5	36	2	1	1	0	1	0	0	0	0	Follow-up survey completed	3	1	1	2	1994	Male	general qualification for university entrance (Abitur)	1	1	2	8	3	4	3	2	2	4	3	1	3	4	3
1	No disclaimer	Low temptation	Contribution frame	Neutral	1	0	0	0	0	0	.75		.5	.5	10	5	47	1	0	1	1	0	1	0	0	1	Debriefing received					1990	Female	Bachelor	1	1	2	8	4	4	1	1	4	4	3	3	4	4	3
1	No disclaimer	High temptation	Contribution frame	Helpful	0	1	0	1	0	0	.65384614	.60000002	0	0	5	5	47	2	1	1	1	1	0	0	0	0	Follow-up survey completed	1	1	5	1	1996	Female	general qualification for university entrance (Abitur)	1	1	1	8	4	4	2	2	4	3	4	2	4	3	3
1	No disclaimer	Low temptation	Theft frame	Neutral	1	0	0	0	0	0	.53846157	0	1	.75	10	100	12	1	0	0	0	0	1	1	0	1	Follow-up survey completed	4	4	4	5	1991	Female	Bachelor	1	1	1	7	3	2	2	2	4	4	1	4	3	2	3
1	No disclaimer	Low temptation	Contribution frame	Helpful	0	1	0	1	0	0	.84615386	.40000001	0	0	5	5	47	2	1	1	1	1	0	0	0	0	Follow-up survey completed	1	4	3	5	1995	Female	general qualification for university entrance (Abitur)	1	2	2	7	5	5	1	1	2	4	4	4	4	4	5
1	No disclaimer	Low temptation	Contribution frame	Selfish	0	0	1	0	1	0	.55769229	1	.25	0	5	60	47	2	1	0	1	1	0	0	0	0	Follow-up survey completed	2	5	2	2	1993	Male	general qualification for university entrance (Abitur)	1	2	2	6	4	2	3	2	1	4	1	4	5	4	2
1	No disclaimer	High temptation	Theft frame	Neutral	1	0	0	0	0	0	.55769229	.40000001	1	1	10	100	24	1	0	0	0	0	1	1	1	1	Follow-up survey completed	2	2	1	5	1985	Female	Bachelor	0	1	1	5	5	4	2	1	4	4	2	2	2	2	3
1	No disclaimer	Low temptation	Contribution frame	Helpful	0	1	0	1	0	0	.78846157	.60000002	.25	.25	10	5	47	2	0	1	1	1	1	0	0	0	Follow-up survey completed	1	2	1	5	1994	Female	general qualification for university entrance (Abitur)	1	2	2	7	4	5	2	1	4	4	4	4	4	4	4
1	No disclaimer	Low temptation	Theft frame	Helpful	0	1	0	1	0	0	.67307693	.60000002	.25	.25	10	5	47	2	0	1	1	1	1	0	0	0	Follow-up survey completed	1	2	1	3	1995	Female	general qualification for university entrance (Abitur)	1	1	1	6	3	5	2	2	4	5	2	3	4	3	3
1	Disclaimer	High temptation	Theft frame	Neutral	1	0	0	0	0	0	.75	.40000001	.75	.5	10	100	12	2	0	0	0	1	1	1	0	0	Follow-up survey completed	3	3	3	2	1990	Male	Bachelor	1	1	1	8	5	5	1	1	3	5	5	4	3	3	3
1	Disclaimer	Low temptation	Theft frame	Neutral	1	0	0	0	0	0	.55769229	.60000002	0	0	5	5	47	2	1	1	1	1	0	0	0	0	Follow-up survey completed	2	4	1	0	1992	Male	general qualification for university entrance (Abitur)	1	1	1	8	4	3	2	3	4	4	2	2	2	4	3
1	Disclaimer	High temptation	Contribution frame	Helpful	0	1	0	1	0	0	.59615386	.60000002	.5	.5	10	5	47	1	0	1	1	0	1	0	0	1	Follow-up survey completed	2	5	2	5	1995	Male	general qualification for university entrance (Abitur)	1	1	1	6	4	4	3	3	3	4	3	2	4	3	4
1	Disclaimer	Low temptation	Theft frame	Helpful	0	1	0	1	0	0	.71153843	.40000001	.25	.25	5	100	47	2	1	0	1	1	0	1	0	0	Follow-up survey completed	2	4	2	10	1993	Female	general qualification for university entrance (Abitur)	1	1	1	6	5	3	2	2	4	3	2	4	5	4	4
1	Disclaimer	High temptation	Contribution frame	Helpful	0	1	0	1	0	0	.69230771	.60000002	.25	.25	5	5	47	1	1	1	1	0	0	0	0	1	Follow-up survey completed	1	5	1	5	1988	Male	Bachelor	1	2	2	6	4	5	2	5	4	4	3	4	4	4	3
1	No disclaimer	High temptation	Theft frame	Selfish	0	0	1	0	1	0	.71153843	.60000002	.75	.75	10	100	24	2	0	0	0	1	1	1	1	0	Follow-up survey completed	2	4	1	1	1989	Female	Bachelor	1	1	2	7	4	4	3	2	3	4	4	5	4	4	3
1	Disclaimer	High temptation	Contribution frame	Neutral	1	0	0	0	0	0	.65384614		1	.75	10	100	12	1	0	0	0	0	1	1	0	1	Debriefing received					1998	Female	general qualification for university entrance (Abitur)	1	1	1	7	4	4	2	2	3	4	2	3	4	4	3
1	No disclaimer	High temptation	Contribution frame	Selfish	0	0	1	0	1	0	.63461536		.25	.25	5	5	47	1	1	1	1	0	0	0	0	1	Debriefing received					1995	Female	general qualification for university entrance (Abitur)	1	2	2	8	4	5	2	2	4	3	2	3	3	4	3
1	Disclaimer	Low temptation	Theft frame	Helpful	0	1	0	1	0	0	.53846157	.80000001	.5	.25	10	20	47	2	0	0	1	1	1	0	0	0	Follow-up survey completed	1	3	1	1	1996	Male	general qualification for university entrance (Abitur)	1	1	1	7	4	3	2	3	3	4	2	3	4	3	2
1	No disclaimer	Low temptation	Contribution frame	Neutral	1	0	0	0	0	0	.69230771	.40000001	.25	.25	10	5	47	2	0	1	1	1	1	0	0	0	Follow-up survey completed	1	1	5	1	1996	Female	general qualification for university entrance (Abitur)	1	2	1	6	4	4	4	2	3	4	4	4	4	4	4
1	No disclaimer	Low temptation	Contribution frame	Helpful	0	1	0	1	0	0	.65384614	.40000001	0	0	5	5	47	2	1	1	1	1	0	0	0	0	Follow-up survey completed	2	4	1	5	1998	Female	general qualification for university entrance (Abitur)	1	1	1	6	3	5	2	3	3	4	2	3	4	4	4
1	Disclaimer	High temptation	Contribution frame	Helpful	0	1	0	1	0	0	.65384614		0	0	5	5	47	2	1	1	1	1	0	0	0	0	Debriefing received					1999	Male	general qualification for university entrance (Abitur)	1	1	1	7	4	4	3	2	2	4	3	3	4	4	4
1	Disclaimer	Low temptation	Contribution frame	Helpful	0	1	0	1	0	0	.67307693	0	.75	.75	10	100	24	2	0	0	0	1	1	1	1	0	Follow-up survey completed	3	4	3	5	1997	Female	general qualification for university entrance (Abitur)	1	1	1	8	3	5	1	4	4	4	3	4	3	3	4
1	No disclaimer	High temptation	Theft frame	Neutral	1	0	0	0	0	0	.63461536	0	0	0	5	5	47	2	1	1	1	1	0	0	0	0	Follow-up survey completed	4	3	5	99999	1992	Male	Master / Diplom degree	1	2	2	6	3	4	3	3	3	5	4	4	4	3	3
1	No disclaimer	High temptation	Theft frame	Helpful	0	1	0	1	0	0	.57692307	1	.75	.5	10	100	5	2	0	0	0	1	1	1	0	0	Follow-up survey completed	1	5	1	2	1996	Female	general qualification for university entrance (Abitur)	1	1	1	4	4	2	2	2	4	4	2	4	2	2	4
1	Disclaimer	Low temptation	Contribution frame	Helpful	0	1	0	1	0	0	.57692307	.60000002	.5	0	5	10	16	2	1	0	0	1	0	0	0	0	Follow-up survey completed	4	5	2	2	1990	Female	Bachelor	1	1	2	6	4	3	2	3	4	3	4	3	2	3	3
1	Disclaimer	Low temptation	Contribution frame	Helpful	0	1	0	1	0	0	.88461542	.2	.25	.25	10	5	47	2	0	1	1	1	1	0	0	0	Follow-up survey completed	1	4	3	5	1992	Male	general qualification for university entrance (Abitur)	1	1	2	8	5	4	1	1	4	5	3	4	5	5	5
1	Disclaimer	Low temptation	Contribution frame	Helpful	0	1	0	1	0	0	.67307693	.60000002	.25	.25	10	5	47	2	0	1	1	1	1	0	0	0	Follow-up survey completed	1	4	2	2	1990	Female	general qualification for university entrance (Abitur)	1	1	1	3	4	4	2	3	4	4	3	4	4	3	4
1	No disclaimer	Low temptation	Contribution frame	Helpful	0	1	0	1	0	0	.59615386	.2	.5	.5	10	100	47	2	0	0	1	1	1	1	0	0	Follow-up survey completed	3	2	2	1000	1993	Female	general qualification for university entrance (Abitur)	1	1	1	8	4	5	3	4	2	4	4	2	3	4	3
1	No disclaimer	High temptation	Contribution frame	Selfish	0	0	1	0	1	0	.73076922	.60000002	.75	.75	10	100	24	2	0	0	0	1	1	1	1	0	Follow-up survey completed	4	5	1	1	1988	Female	Master / Diplom degree	1	1	1	8	5	5	4	2	4	4	3	4	4	4	4
1	No disclaimer	Low temptation	Theft frame	Neutral	1	0	0	0	0	0	.75		.75	.75	10	100	47	1	0	0	1	0	1	1	0	1	Debriefing received					1995	Female	general qualification for university entrance (Abitur)	1	1	1	8	4	4	1	1	4	4	3	3	4	4	4
1	No disclaimer	Low temptation	Theft frame	Neutral	1	0	0	0	0	0	.61538464	.60000002	.25	.25	10	5	47	2	0	1	1	1	1	0	0	0	Follow-up survey completed	2	5	1	5	1993	Female	general qualification for university entrance (Abitur)	1	1	1	7	4	2	3	2	5	3	2	3	4	3	4
1	Disclaimer	High temptation	Theft frame	Neutral	1	0	0	0	0	0	.55769229	.40000001	.25	0	105	5	47	2	0	1	1	1	0	0	0	0	Follow-up survey completed	2	1	4	2	1997	Male	general qualification for university entrance (Abitur)	1	1	2	7	3	2	2	3	4	4	2	2	3	4	3
1	No disclaimer	Low temptation	Contribution frame	Neutral	1	0	0	0	0	0	.69230771		0	0	5	5	47	2	1	1	1	1	0	0	0	0	Debriefing received					1992	Female	general qualification for university entrance (Abitur)	1	1	1	7	4	3	1	1	4	4	3	2	5	3	4
1	Disclaimer	Low temptation	Contribution frame	Neutral	1	0	0	0	0	0	.78846157		.25	.25	10	5	47	2	0	1	1	1	1	0	0	0	Debriefing received					1988	Female	Master / Diplom degree	0	1	2	9	4	4	2	2	4	4	4	4	5	4	4
1	No disclaimer	High temptation	Contribution frame	Selfish	0	0	1	0	1	0	.65384614		1	.75	10	100	12	1	0	0	0	0	1	1	0	1	Debriefing received					1993	Female	general qualification for university entrance (Abitur)	1	1	2	7	4	4	2	3	4	4	3	3	4	4	3
1	Disclaimer	Low temptation	Contribution frame	Helpful	0	1	0	1	0	0	.80769229	.2	0	0	5	5	47	2	1	1	1	1	0	0	0	0	Follow-up survey completed	3	1	2	60	1993	Female	general qualification for university entrance (Abitur)	1	1	1	7	4	5	1	1	4	4	3	4	4	4	3
1	Disclaimer	Low temptation	Contribution frame	Neutral	1	0	0	0	0	0	.76923072		1	1	10	100	24	1	0	0	0	0	1	1	1	1	Debriefing received					1993	Female	general qualification for university entrance (Abitur)	1	1	1	7	4	5	2	2	4	4	4	4	4	4	4
1	No disclaimer	Low temptation	Theft frame	Neutral	1	0	0	0	0	0	.86538458	.80000001	.5	0	5	20	12	2	1	0	0	1	0	0	0	0	Follow-up survey completed	2	5	2	2	1989	Female	Master / Diplom degree	0	1	1	4	4	5	1	1	5	5	4	3	4	3	5
1	Disclaimer	Low temptation	Theft frame	Helpful	0	1	0	1	0	0	.76923072	.80000001	.5	.25	10	5	36	2	0	1	0	1	1	0	0	0	Follow-up survey completed	1	5	2	5	1998	Female	general qualification for university entrance (Abitur)	1	2	2	7	4	5	2	2	5	4	4	4	3	3	4
1	No disclaimer	Low temptation	Contribution frame	Neutral	1	0	0	0	0	0	.5	.80000001	0	0	5	5	47	2	1	1	1	1	0	0	0	0	Follow-up survey completed	1	1	1	0	1997	Male	general qualification for university entrance (Abitur)	1	1	1	7	2	4	3	2	2	1	4	3	4	4	3
1	No disclaimer	Low temptation	Contribution frame	Neutral	1	0	0	0	0	0	.26923078	1	.75	.75	10	5	24	1	0	1	0	0	1	0	1	1	Follow-up survey completed	1	5	1	1	1989	Female	general qualification for university entrance (Abitur)	0	1	1	3	3	3	2	5	3	3	3	1	1	2	1
1	No disclaimer	Low temptation	Contribution frame	Helpful	0	1	0	1	0	0	.92307687	1	.25	0	5	5	32	2	1	1	0	1	0	0	0	0	Follow-up survey completed	1	5	1	0	1994	Female	general qualification for university entrance (Abitur)	1	1	1	9	5	5	1	1	5	4	3	4	5	5	5
1	No disclaimer	High temptation	Contribution frame	Neutral	1	0	0	0	0	0	.73076922		.5	0	5	-1	-1	2	1	0	0	1	0	0	0	0	Debriefing received					1994	Male	general qualification for university entrance (Abitur)	1	1	1	8	4	5	1	1	3	4	4	4	3	3	4
1	Disclaimer	High temptation	Contribution frame	Neutral	1	0	0	0	0	0	.46153843		1	1	10	100	24	1	0	0	0	0	1	1	1	1	Debriefing received					1984	Female	Bachelor	0	1	1	5	5	4	3	2	4	3	1	2	3	2	2
1	Disclaimer	High temptation	Theft frame	Helpful	0	1	0	1	0	0	.55769229		0	0	5	5	47	2	1	1	1	1	0	0	0	0	Debriefing received					1989	Female	Bachelor	1	2	1	4	4	4	2	4	4	3	3	3	2	3	3
1	No disclaimer	Low temptation	Contribution frame	Helpful	0	1	0	1	0	0	.46153843		.25	0	5	1	47	2	1	0	1	1	0	0	0	0	Debriefing received					1993	Male	Bachelor	1	2	2	8	2	4	3	4	4	3	2	1	3	2	3
1	Disclaimer	High temptation	Contribution frame	Helpful	0	1	0	1	0	0	.67307693	0	.75	.75	10	100	47	1	0	0	1	0	1	1	0	1	Follow-up survey completed	5	1	4	3000	1996	Female	general qualification for university entrance (Abitur)	1	1	1	8	4	4	4	2	4	4	3	3	4	4	4
1	Disclaimer	High temptation	Contribution frame	Helpful	0	1	0	1	0	0	.71153843	.60000002	0	0	5	5	47	2	1	1	1	1	0	0	0	0	Follow-up survey completed	2	4	2	1	1995	Male	general qualification for university entrance (Abitur)	1	2	1	5	4	4	2	2	4	5	4	2	3	4	4
1	Disclaimer	Low temptation	Contribution frame	Helpful	0	1	0	1	0	0	.53846157	.60000002	.5	.5	10	5	24	2	0	1	0	1	1	0	1	0	Follow-up survey completed	1	4	3	3	1992	Female	general qualification for university entrance (Abitur)	1	1	1	5	3	4	3	2	3	3	2	3	2	4	3
1	Disclaimer	High temptation	Theft frame	Helpful	0	1	0	1	0	0	.55769229	.2	.25	0	5	5	32	2	1	1	0	1	0	0	0	0	Follow-up survey completed	2	4	3	10	1992	Female	Bachelor	1	1	2	6	4	4	2	2	4	3	2	3	2	3	2
1	No disclaimer	Low temptation	Contribution frame	Helpful	0	1	0	1	0	0	.86538458	.60000002	.25	.25	10	5	47	2	0	1	1	1	1	0	0	0	Follow-up survey completed	1	1	1	180	1996	Male	general qualification for university entrance (Abitur)	1	1	1	8	4	5	1	1	4	4	5	4	3	5	5
1	No disclaimer	Low temptation	Theft frame	Selfish	0	0	1	0	1	0	.65384614		.25	.25	10	5	47	2	0	1	1	1	1	0	0	0	Debriefing received					1996	Male	general qualification for university entrance (Abitur)	1	1	1	7	4	4	2	2	3	4	3	3	4	3	3
1	Disclaimer	Low temptation	Theft frame	Neutral	1	0	0	0	0	0	.75		.75	.75	10	5	24	1	0	1	0	0	1	0	1	1	Debriefing received					1995	Female	general qualification for university entrance (Abitur)	1	1	1	7	4	5	2	2	5	4	4	3	3	4	4
1	No disclaimer	High temptation	Contribution frame	Neutral	1	0	0	0	0	0	.78846157	1	1	1	10	100	24	1	0	0	0	0	1	1	1	1	Follow-up survey completed	1	5	1	1	1995	Female	general qualification for university entrance (Abitur)	1	2	2	9	4	5	1	1	4	3	4	4	4	4	4
1	Disclaimer	Low temptation	Theft frame	Selfish	0	0	1	1	1	0	.61538464	.80000001	.5	.5	10	5	47	1	0	1	1	0	1	0	0	1	Follow-up survey completed	1	3	2	1	1992	Female	Master / Diplom degree	1	2	1	6	3	4	2	2	5	5	4	2	2	3	3
1	Disclaimer	Low temptation	Contribution frame	Neutral	1	0	0	0	0	0	.63461536	0	.5	.25	10	5	4	2	0	1	0	1	1	0	0	0	Follow-up survey completed	4	2	4	60	1992	Female	general qualification for university entrance (Abitur)	1	1	1	7	4	4	2	2	3	4	4	4	3	3	3
1	Disclaimer	High temptation	Theft frame	Helpful	0	1	0	1	0	0	.65384614	1	.5	.25	10	5	8	2	0	1	0	1	1	0	0	0	Follow-up survey completed	1	5	2	1	1984	Female	polytechnic degree (Fachhochschulabschluss)	0	1	1	6	4	4	1	2	4	4	3	3	3	3	2
1	No disclaimer	Low temptation	Theft frame	Helpful	0	1	0	1	0	0	.71153843	.80000001	.25	.25	5	5	24	2	1	1	0	1	0	0	1	0	Follow-up survey completed	2	5	1	1	1990	Female	general qualification for university entrance (Abitur)	1	1	1	8	4	4	2	1	4	5	2	3	4	4	4
1	Disclaimer	Low temptation	Theft frame	Helpful	0	1	0	1	0	0	.67307693	1	0	0	5	5	47	2	1	1	1	1	0	0	0	0	Follow-up survey completed	1	5	1	0	1993	Male	Bachelor	1	1	1	8	4	5	2	3	2	5	4	4	5	3	2
1	No disclaimer	Low temptation	Contribution frame	Selfish	0	0	1	0	1	0	.73076922	.60000002	.5	.5	10	5	47	1	0	1	1	0	1	0	0	1	Follow-up survey completed	2	1	1	1	1987	Male	General Certificate of Secondary Education (Realschulabschluss)	0	1	1	2	4	5	2	1	5	3	3	2	5	4	3
1	No disclaimer	Low temptation	Theft frame	Neutral	1	0	0	0	0	0	.61538464	1	0	0	5	5	47	2	1	1	1	1	0	0	0	0	Follow-up survey completed	1	5	1	0	1992	Female	Master / Diplom degree	1	1	1	8	3	4	2	2	3	3	4	3	3	3	3
1	Disclaimer	High temptation	Contribution frame	Selfish	0	0	1	0	1	0	.69230771	.60000002	0	0	5	5	47	2	1	1	1	1	0	0	0	0	Follow-up survey completed	2	4	2	15	1997	Female	general qualification for university entrance (Abitur)	1	1	1	4	5	4	2	2	4	3	2	4	4	3	4
1	Disclaimer	Low temptation	Theft frame	Helpful	0	1	0	1	0	0	.65384614	.80000001	0	0	5	5	47	2	1	1	1	1	0	0	0	0	Follow-up survey completed	1	4	1	2	1992	Female	Master / Diplom degree	0	1	1	4	4	4	3	2	4	4	4	3	3	4	3
1	Disclaimer	Low temptation	Theft frame	Helpful	0	1	0	1	0	0	.80769229	1	.25	.25	10	5	47	2	0	1	1	1	1	0	0	0	Follow-up survey completed	1	5	1	2	1992	Female	Bachelor	1	1	1	8	5	4	2	1	5	4	3	4	4	4	4
1	Disclaimer	High temptation	Theft frame	Helpful	0	1	0	1	0	0	.65384614	.2	.5	.5	10	100	47	2	0	0	1	1	1	1	0	0	Follow-up survey completed	4	2	1	200	1995	Female	general qualification for university entrance (Abitur)	1	1	1	9	5	3	2	1	3	3	2	3	3	3	4
1	Disclaimer	High temptation	Theft frame	Neutral	1	0	0	0	0	0	.76923072		.5	.5	10	5	24	2	0	1	0	1	1	0	1	0	Debriefing received					1993	Female	Bachelor	1	1	1	7	4	4	2	2	4	5	2	4	5	4	5
1	Disclaimer	Low temptation	Contribution frame	Neutral	1	0	0	0	0	0	.51923078	.60000002	.75	.5	10	5	2	1	0	1	0	0	1	0	0	1	Follow-up survey completed	2	3	1	1	1988	Female	general qualification for university entrance (Abitur)	1	1	1	7	4	2	3	2	2	4	2	3	2	4	3
1	Disclaimer	High temptation	Theft frame	Helpful	0	1	0	1	0	0	.61538464		.75	.5	10	50	24	2	0	0	0	1	1	0	1	0	Debriefing received					1993	Female	general qualification for university entrance (Abitur)	1	1	2	5	4	3	2	3	4	4	3	3	4	3	3
1	No disclaimer	Low temptation	Contribution frame	Helpful	0	1	0	1	0	0	.76923072	.60000002	0	0	5	5	47	2	1	1	1	1	0	0	0	0	Follow-up survey completed	1	5	2	5	1988	Female	general qualification for university entrance (Abitur)	1	1	2	7	5	5	2	2	5	4	4	3	4	4	3
1	No disclaimer	Low temptation	Theft frame	Helpful	0	1	0	1	0	0	.69230771	.80000001	1	.5	10	50	25	1	0	0	0	0	1	0	0	1	Follow-up survey completed	1	5	1	5	1991	Female	Bachelor	1	1	1	5	4	4	1	1	4	4	2	4	4	4	3
1	No disclaimer	High temptation	Theft frame	Helpful	0	1	0	1	0	0	.76923072	1	.5	.5	10	5	47	1	0	1	1	0	1	0	0	1	Follow-up survey completed	1	5	1	2	1997	Female	general qualification for university entrance (Abitur)	1	1	1	9	4	3	1	1	5	4	3	4	4	4	4
1	No disclaimer	Low temptation	Theft frame	Selfish	0	0	1	0	1	0	.78846157	.80000001	.75	.5	10	500	24	2	0	0	0	1	1	0	1	0	Follow-up survey completed	2	5	1	1	1994	Female	general qualification for university entrance (Abitur)	1	2	2	6	4	4	2	2	5	4	3	4	5	4	5
1	Disclaimer	High temptation	Contribution frame	Neutral	1	0	0	0	0	0	.55769229		.5	.5	10	100	47	2	0	0	1	1	1	1	0	0	Debriefing received					1996	Male	general qualification for university entrance (Abitur)	1	1	1	8	4	5	4	3	2	4	2	2	4	4	4
1	Disclaimer	Low temptation	Contribution frame	Neutral	1	0	0	0	0	0	.78846157	.80000001	0	0	5	5	47	2	1	1	1	1	0	0	0	0	Follow-up survey completed	2	5	2	2	1997	Female	general qualification for university entrance (Abitur)	1	1	1	7	5	4	1	2	5	3	3	4	5	4	4
1	No disclaimer	Low temptation	Contribution frame	Helpful	0	1	0	1	0	0	.51923078	.60000002	.75	.5	10	500	47	1	0	0	1	0	1	0	0	1	Follow-up survey completed	1	5	1	5	1997	Female	general qualification for university entrance (Abitur)	1	1	1	7	3	3	3	2	4	3	2	3	3	3	3
1	No disclaimer	High temptation	Contribution frame	Helpful	0	1	0	1	0	0	.80769229	.60000002	0	0	5	5	47	2	1	1	1	1	0	0	0	0	Follow-up survey completed	1	4	1	10	1993	Male	general qualification for university entrance (Abitur)	1	2	1	7	5	5	1	1	3	3	4	4	4	4	5
1	Disclaimer	Low temptation	Contribution frame	Helpful	0	1	0	1	0	0	.67307693	.40000001	.25	.25	5	100	47	2	1	0	1	1	0	1	0	0	Follow-up survey completed	3	4	2	3	1991	Male	Bachelor	1	1	1	8	4	4	1	2	3	4	3	3	4	4	3
1	No disclaimer	Low temptation	Theft frame	Helpful	0	1	0	1	0	0	.61538464	.80000001	0	0	5	5	47	2	1	1	1	1	0	0	0	0	Follow-up survey completed	1	4	2	1	1991	Female	general qualification for university entrance (Abitur)	1	2	2	7	4	5	3	1	1	4	5	1	3	4	2
1	Disclaimer	High temptation	Theft frame	Helpful	0	1	0	1	0	0	.71153843	1	.25	.25	10	5	47	2	0	1	1	1	1	0	0	0	Follow-up survey completed	1	5	2	1	1990	Female	general qualification for university entrance (Abitur)	1	1	1	6	4	4	2	2	3	4	4	3	4	4	4
1	Disclaimer	Low temptation	Theft frame	Neutral	1	0	0	0	0	0	.90384614	.40000001	0	0	5	5	47	2	1	1	1	1	0	0	0	0	Follow-up survey completed	1	4	3	1	1994	Female	general qualification for university entrance (Abitur)	1	1	2	6	5	5	1	1	5	5	4	5	4	5	4
1	Disclaimer	High temptation	Contribution frame	Helpful	0	1	0	1	0	0	.75	.40000001	0	0	5	5	47	2	1	1	1	1	0	0	0	0	Follow-up survey completed	2	4	2	120	1993	Female	Bachelor	1	1	1	7	4	4	2	2	5	5	2	4	3	4	4
1	No disclaimer	High temptation	Contribution frame	Helpful	0	1	0	1	0	0	.71153843	.40000001	.5	.5	10	100	47	2	0	0	1	1	1	1	0	0	Follow-up survey completed	2	3	2	5	1994	Female	general qualification for university entrance (Abitur)	1	1	1	5	5	3	1	2	5	2	3	3	3	4	5
1	No disclaimer	Low temptation	Contribution frame	Neutral	1	0	0	0	0	0	.57692307	.60000002	0	0	5	5	47	2	1	1	1	1	0	0	0	0	Follow-up survey completed	2	4	1	3	1999	Female	general qualification for university entrance (Abitur)	1	1	1	7	4	4	2	5	4	3	2	2	4	4	3
1	Disclaimer	High temptation	Contribution frame	Helpful	0	1	0	1	0	0	.57692307	.60000002	.25	.25	10	5	47	2	0	1	1	1	1	0	0	0	Follow-up survey completed	1	3	1	5	1993	Female	general qualification for university entrance (Abitur)	1	1	1	4	3	4	2	2	4	3	3	3	2	3	2
1	Disclaimer	High temptation	Contribution frame	Helpful	0	1	0	1	0	0	.90384614	.60000002	.25	.25	5	5	24	2	1	1	0	1	0	0	1	0	Follow-up survey completed	2	1	2	1	1997	Female	general qualification for university entrance (Abitur)	1	1	1	9	5	5	1	1	5	4	4	4	4	5	4
1	Disclaimer	Low temptation	Contribution frame	Neutral	1	0	0	0	0	0	.75	.2	0	0	5	5	47	2	1	1	1	1	0	0	0	0	Follow-up survey completed	2	2	4	20	1992	Male	general qualification for university entrance (Abitur)	1	2	2	6	4	5	2	4	4	5	5	3	4	4	4
1	No disclaimer	Low temptation	Contribution frame	Neutral	1	0	0	0	0	0	.63461536		0	0	5	5	47	2	1	1	1	1	0	0	0	0	Debriefing received					1991	Male	Bachelor	1	2	1	9	4	4	3	3	3	4	4	3	3	4	3
1	No disclaimer	High temptation	Contribution frame	Selfish	0	0	1	0	1	0	.61538464		.25	.25	10	5	47	2	0	1	1	1	1	0	0	0	Debriefing received					1994	Male	general qualification for university entrance (Abitur)	1	1	1	6	4	5	2	2	4	3	2	3	2	3	3
1	Disclaimer	Low temptation	Contribution frame	Helpful	0	1	0	1	0	0	.80769229		0	0	5	5	47	2	1	1	1	1	0	0	0	0	Debriefing received					1993	Male	general qualification for university entrance (Abitur)	1	2	2	7	5	5	1	1	4	3	4	3	5	5	3
1	No disclaimer	Low temptation	Contribution frame	Helpful	0	1	0	1	0	0	.67307693	.80000001	.5	.5	10	100	47	2	0	0	1	1	1	1	0	0	Follow-up survey completed	1	5	1	10	1997	Female	general qualification for university entrance (Abitur)	1	1	1	7	5	5	2	2	3	4	4	3	4	2	3
1	Disclaimer	High temptation	Contribution frame	Neutral	1	0	0	0	0	0	.59615386	.2	.5	.5	10	100	47	2	0	0	1	1	1	1	0	0	Follow-up survey completed	3	3	2	10	1994	Female	general qualification for university entrance (Abitur)	1	1	2	5	4	4	2	2	4	3	2	3	3	3	3
1	Disclaimer	High temptation	Contribution frame	Helpful	0	1	0	1	0	0	.44230771	.40000001	0	0	5	5	47	2	1	1	1	1	0	0	0	0	Follow-up survey completed	2	4	1	5	1998	Male	general qualification for university entrance (Abitur)	1	1	1	7	3	4	4	3	2	4	3	2	2	2	3
1	No disclaimer	Low temptation	Theft frame	Neutral	1	0	0	0	0	0	.76923072		.25	.25	5	100	47	2	1	0	1	1	0	1	0	0	Debriefing received					1999	Female	general qualification for university entrance (Abitur)	1	1	1	7	5	5	1	1	4	4	3	3	3	4	4
1	Disclaimer	High temptation	Contribution frame	Neutral	1	0	0	0	0	0	.63461536	.40000001	.5	.25	10	20	47	2	0	0	1	1	1	0	0	0	Follow-up survey completed	2	4	2	5	1986	Male	Bachelor	1	2	2	6	4	4	2	3	3	4	3	3	4	3	3
1	Disclaimer	High temptation	Contribution frame	Helpful	0	1	0	1	0	0	.71153843	.2	.5	.5	10	5	24	2	0	1	0	1	1	0	1	0	Follow-up survey completed	1	2	4	10	1991	Male	Bachelor	1	1	2	6	4	4	3	1	3	4	4	2	4	5	4
1	Disclaimer	High temptation	Theft frame	Helpful	0	1	0	1	0	0	.69230771	1	1	1	10	100	24	1	0	0	0	0	1	1	1	1	Follow-up survey completed	1	5	1	1	1991	Male	Bachelor	1	1	1	9	5	5	2	2	4	5	3	2	4	4	3
1	No disclaimer	High temptation	Theft frame	Selfish	0	0	1	1	1	0	.59615386	.80000001	.5	.5	10	100	47	2	0	0	1	1	1	1	0	0	Follow-up survey completed	1	4	1	0	1991	Female	Bachelor	1	1	1	8	4	2	2	2	3	3	3	3	4	3	3
1	No disclaimer	Low temptation	Theft frame	Selfish	0	0	1	0	1	0	.53846157		0	0	5	5	47	2	1	1	1	1	0	0	0	0	Debriefing received					1989	Female	Bachelor	1	2	2	6	4	4	2	4	3	3	3	3	3	3	3
1	Disclaimer	Low temptation	Contribution frame	Neutral	1	0	0	0	0	0	.80769229	1	0	0	5	5	47	2	1	1	1	1	0	0	0	0	Follow-up survey completed	2	5	1	1	1993	Male	Bachelor	1	2	1	8	5	4	2	2	3	4	4	4	4	5	5
1	No disclaimer	High temptation	Contribution frame	Neutral	1	0	0	0	0	0	.65384614		.5	.25	10	20	47	2	0	0	1	1	1	0	0	0	Debriefing received					1996	Female	general qualification for university entrance (Abitur)	1	1	1	5	4	4	2	2	4	3	4	3	3	4	3
1	No disclaimer	High temptation	Contribution frame	Neutral	1	0	0	0	0	0	.59615386	1	.75	.5	10	.2	24	2	0	0	0	1	1	0	1	0	Follow-up survey completed	1	5	1	1	1997	Female	general qualification for university entrance (Abitur)	1	2	1	8	3	4	2	3	3	3	2	3	4	5	4
1	No disclaimer	Low temptation	Theft frame	Selfish	0	0	1	0	1	0	.65384614	.2	.75	.75	10	100	24	2	0	0	0	1	1	1	1	0	Follow-up survey completed	4	4	2	30	1996	Female	general qualification for university entrance (Abitur)	1	1	1	10	4	4	3	3	3	4	3	3	4	4	4
1	No disclaimer	Low temptation	Contribution frame	Neutral	1	0	0	0	0	0	.67307693	.60000002	.25	0	5	500	47	2	1	0	1	1	0	0	0	0	Follow-up survey completed	2	5	1	30	1997	Female	general qualification for university entrance (Abitur)	1	1	1	7	4	4	2	2	3	4	4	3	4	4	3
1	Disclaimer	Low temptation	Contribution frame	Helpful	0	1	0	1	0	0	.75	.60000002	.25	0	5	25	47	2	1	0	1	1	0	0	0	0	Follow-up survey completed	1	1	3	2	1992	Male	Bachelor	1	2	2	7	4	5	1	1	4	3	4	3	4	4	4
1	No disclaimer	High temptation	Contribution frame	Helpful	0	1	0	1	0	0	.55769229	.80000001	0	0	5	5	47	2	1	1	1	1	0	0	0	0	Follow-up survey completed	1	5	1	1	1996	Female	general qualification for university entrance (Abitur)	1	2	1	6	4	5	2	2	2	3	3	3	3	2	3
1	No disclaimer	High temptation	Theft frame	Helpful	0	1	0	1	0	0	.53846157	0	.5	.25	10	5	12	2	0	1	0	1	1	0	0	0	Follow-up survey completed	4	4	5	5	1997	Female	general qualification for university entrance (Abitur)	1	1	1	5	3	4	2	2	2	4	1	2	4	3	4
1	No disclaimer	High temptation	Contribution frame	Neutral	1	0	0	0	0	0	.61538464		1	1	10	100	24	1	0	0	0	0	1	1	1	1	Debriefing received					1993	Male	general qualification for university entrance (Abitur)	1	1	1	6	4	4	3	2	2	4	2	3	4	4	3
1	No disclaimer	Low temptation	Theft frame	Neutral	1	0	0	0	0	0	.71153843		.5	.5	10	100	47	2	0	0	1	1	1	1	0	0	Debriefing received					1994	Female	Bachelor	1	1	1	9	4	4	2	2	4	4	3	4	4	4	3
1	No disclaimer	High temptation	Theft frame	Neutral	1	0	0	0	0	0	.55769229	0	.25	.25	10	5	47	2	0	1	1	1	1	0	0	0	Follow-up survey completed	3	2	4	60	1989	Male	general qualification for university entrance (Abitur)	1	1	1	4	2	4	3	2	4	5	2	2	2	4	2
1	Disclaimer	Low temptation	Contribution frame	Helpful	0	1	0	1	0	0	.78846157	.2	1	.75	10	100	12	1	0	0	0	0	1	1	0	1	Follow-up survey completed	3	4	2	120	1992	Female	general qualification for university entrance (Abitur)	1	1	2	7	4	4	1	1	5	5	3	3	4	4	4
1	Disclaimer	High temptation	Theft frame	Selfish	0	0	1	0	1	0	.57692307	1	.5	.25	10	20	47	2	0	0	1	1	1	0	0	0	Follow-up survey completed	1	5	1	1	1994	Female	Bachelor	1	2	2	2	4	4	2	3	3	3	3	2	4	4	3
1	No disclaimer	Low temptation	Theft frame	Neutral	1	0	0	0	0	0	.90384614		.25	.25	10	5	47	2	0	1	1	1	1	0	0	0	Debriefing received					1993	Male	general qualification for university entrance (Abitur)	1	1	2	5	5	5	3	2	5	5	4	4	5	5	5
1	Disclaimer	Low temptation	Contribution frame	Helpful	0	1	0	1	0	0	.69230771		0	0	5	5	47	2	1	1	1	1	0	0	0	0	Debriefing received					1989	Female	Bachelor	1	1	2	6	4	5	2	2	4	3	4	3	4	4	3
1	No disclaimer	High temptation	Theft frame	Neutral	1	0	0	0	0	0	.59615386		.75	.5	10	5	-1	1	0	1	0	0	1	0	0	1	Debriefing received					1995	Female	general qualification for university entrance (Abitur)	1	1	1	8	3	3	2	2	3	3	3	3	4	3	4
1	Disclaimer	High temptation	Theft frame	Neutral	1	0	0	0	0	0	.67307693		1	1	10	100	24	1	0	0	0	0	1	1	1	1	Debriefing received					1994	Male	Certificate of Secondary Education (Hauptschulabschluss)	0	1	1	4	3	3	2	2	4	3	4	3	4	4	4
1	Disclaimer	High temptation	Theft frame	Selfish	0	0	1	0	1	0	.17307693	.80000001	0	0	5	5	47	2	1	1	1	1	0	0	0	0	Follow-up survey completed	1	2	1	0	1986	Male	general qualification for university entrance (Abitur)	0	2	2	4	1	4	4	2	3	1	1	1	1	1	1
1	No disclaimer	Low temptation	Theft frame	Neutral	1	0	0	0	0	0	.63461536	0	0	0	5	5	47	2	1	1	1	1	0	0	0	0	Follow-up survey completed	3	2	3	30	1998	Female	general qualification for university entrance (Abitur)	1	1	1	8	4	4	3	2	3	4	2	4	3	4	3
1	No disclaimer	Low temptation	Theft frame	Helpful	0	1	0	1	0	0	.71153843	.60000002	.5	.25	10	5	36	2	0	1	0	1	1	0	0	0	Follow-up survey completed	1	3	1	30	1995	Female	general qualification for university entrance (Abitur)	1	1	1	6	3	5	1	2	4	4	3	3	4	4	3
1	Disclaimer	High temptation	Theft frame	Helpful	0	1	0	1	0	0	.75	0	.25	.25	5	100	47	2	1	0	1	1	0	1	0	0	Follow-up survey completed	3	1	5	15	1989	Female	Bachelor	1	1	2	7	4	5	2	2	5	4	4	3	4	4	4
0	Disclaimer	High temptation	Theft frame	E-Mail error	0	0	0	0	0	0	.76923072		.5	.25	10	-1	47	2	0	0	1	1	1	0	0	0	-2					1995	Female	general qualification for university entrance (Abitur)	1	1	1	6	4	4	2	1	4	3	3	5	4	4	4
1	No disclaimer	High temptation	Theft frame	Neutral	1	0	0	0	0	0	.69230771		.75	.25	10	1	5	2	0	0	0	1	1	0	0	0	Debriefing received					1990	Male	general qualification for university entrance (Abitur)	1	1	2	5	5	4	3	2	4	4	2	4	4	3	4
1	No disclaimer	High temptation	Contribution frame	Neutral	1	0	0	0	0	0	.63461536	.2	.25	.25	10	5	47	2	0	1	1	1	1	0	0	0	Follow-up survey completed	4	4	1	10	1993	Male	Master / Diplom degree	0	1	1	7	3	4	4	3	4	4	4	4	4	4	3
1	Disclaimer	High temptation	Theft frame	Neutral	1	0	0	0	0	0	.80769229		.25	.25	10	5	47	2	0	1	1	1	1	0	0	0	Debriefing received					1996	Female	general qualification for university entrance (Abitur)	1	1	1	7	5	4	1	1	4	4	4	3	5	4	4
1	Disclaimer	High temptation	Theft frame	Helpful	0	1	0	1	0	0	.73076922	.80000001	0	0	5	5	47	2	1	1	1	1	0	0	0	0	Follow-up survey completed	1	5	1	30	1995	Male	general qualification for university entrance (Abitur)	1	1	1	8	4	4	2	3	4	4	4	4	4	4	4
1	Disclaimer	Low temptation	Theft frame	Helpful	0	1	0	1	0	0	.59615386		0	0	5	5	47	2	1	1	1	1	0	0	0	0	Debriefing received					1992	Male	Master / Diplom degree	0	1	1	5	4	4	3	3	3	4	4	3	4	3	2
1	No disclaimer	High temptation	Theft frame	Helpful	0	1	0	1	0	0	.67307693	.40000001	.25	.25	5	100	47	2	1	0	1	1	0	1	0	0	Follow-up survey completed	2	4	4	2	1989	Female	Bachelor	1	1	2	6	4	5	2	2	4	4	2	4	4	3	3
1	No disclaimer	High temptation	Contribution frame	Helpful	0	1	0	1	0	0	.67307693	.80000001	.5	.5	5	100	24	2	1	0	0	1	0	1	1	0	Follow-up survey completed	1	5	1	30	1988	Female	Bachelor	1	1	1	5	4	4	1	1	4	4	2	3	3	4	3
1	Disclaimer	Low temptation	Contribution frame	Neutral	1	0	0	0	0	0	.53846157	1	.75	.75	10	100	24	2	0	0	0	1	1	1	1	0	Follow-up survey completed	1	5	1	1	1988	Male	Bachelor	1	1	1	3	4	3	2	2	2	2	3	3	3	3	4
1	No disclaimer	High temptation	Theft frame	Helpful	0	1	0	1	0	0	.76923072		0	0	5	5	47	2	1	1	1	1	0	0	0	0	Debriefing received					1992	Female	Bachelor	1	1	1	8	4	4	1	2	5	4	3	3	4	4	5
1	Disclaimer	High temptation	Theft frame	Helpful	0	1	0	1	0	0	.65384614	.60000002	1	1	10	100	24	1	0	0	0	0	1	1	1	1	Follow-up survey completed	2	5	1	5	1991	Female	Missing/Other	1	1	2	7	3	5	2	2	3	3	3	3	3	3	3
1	No disclaimer	High temptation	Contribution frame	Neutral	1	0	0	0	0	0	.76923072		0	0	5	5	47	2	1	1	1	1	0	0	0	0	Debriefing received					1991	Female	general qualification for university entrance (Abitur)	1	1	2	7	4	4	2	4	4	4	4	4	5	4	5
1	Disclaimer	Low temptation	Theft frame	Helpful	0	1	0	1	0	0	.53846157	.2	.5	.25	10	5	12	2	0	1	0	1	1	0	0	0	Follow-up survey completed	2	1	3	300	1993	Female	general qualification for university entrance (Abitur)	1	1	1	8	3	4	3	3	3	3	2	2	3	4	4
1	Disclaimer	Low temptation	Theft frame	Helpful	0	1	0	1	0	0	.84615386	.80000001	1	.75	10	500	24	1	0	0	0	0	1	0	1	1	Follow-up survey completed	1	1	1	1	1995	Female	Bachelor	1	2	2	6	4	5	1	1	5	4	4	3	4	3	5
1	Disclaimer	High temptation	Theft frame	Helpful	0	1	0	1	0	0	.48076922		.5	.25	5	100	12	2	1	0	0	1	0	1	0	0	Debriefing received					1991	Female	general qualification for university entrance (Abitur)	1	1	1	6	3	3	2	3	3	3	3	3	3	2	2
1	No disclaimer	High temptation	Theft frame	Neutral	1	0	0	0	0	0	.63461536		.75	.75	10	100	47	1	0	0	1	0	1	1	0	1	Debriefing received					1992	Female	general qualification for university entrance (Abitur)	1	2	2	8	4	4	2	4	3	4	5	3	4	3	3
1	No disclaimer	Low temptation	Contribution frame	Helpful	0	1	0	1	0	0	.65384614	.80000001	.75	.75	10	100	24	2	0	0	0	1	1	1	1	0	Follow-up survey completed	1	5	2	300	1991	Female	Bachelor	1	1	1	8	4	4	1	2	3	4	3	2	4	4	3
1	Disclaimer	High temptation	Contribution frame	Neutral	1	0	0	0	0	0	.71153843		.25	.25	10	5	47	2	0	1	1	1	1	0	0	0	Debriefing received					1994	Female	general qualification for university entrance (Abitur)	1	1	1	8	4	4	1	1	3	4	3	3	3	4	4
1	No disclaimer	High temptation	Theft frame	Helpful	0	1	0	1	0	0	.88461542		1	1	10	100	24	1	0	0	0	0	1	1	1	1	Debriefing received					1996	Female	general qualification for university entrance (Abitur)	1	1	1	7	5	5	1	1	5	5	4	4	4	5	4
1	Disclaimer	High temptation	Theft frame	Helpful	0	1	0	1	0	0	.73076922	.40000001	.75	.5	10	100	22	2	0	0	0	1	1	1	0	0	Follow-up survey completed	1	2	3	3	1989	Male	polytechnic degree (Fachhochschulabschluss)	0	1	1	7	4	4	2	2	3	4	4	4	4	4	4
1	Disclaimer	Low temptation	Theft frame	Selfish	0	0	1	1	1	0	.80769229	.60000002	.5	0	5	1.5	7	2	1	0	0	1	0	0	0	0	Follow-up survey completed	2	5	1	5	1996	Male	general qualification for university entrance (Abitur)	1	1	1	7	4	5	2	1	4	5	4	4	4	4	4
1	No disclaimer	High temptation	Theft frame	Selfish	0	0	1	0	1	0	.90384614	0	0	0	5	5	47	2	1	1	1	1	0	0	0	0	Follow-up survey completed	5	1	4	3000	1995	Female	general qualification for university entrance (Abitur)	1	1	2	8	5	5	1	1	5	5	4	4	4	4	4
1	Disclaimer	Low temptation	Contribution frame	Selfish	0	0	1	0	1	0	.90384614	.40000001	.25	.25	10	5	47	2	0	1	1	1	1	0	0	0	Follow-up survey completed	1	1	4	1	1996	Female	general qualification for university entrance (Abitur)	1	2	2	6	5	5	1	1	5	5	5	4	4	5	4
1	Disclaimer	High temptation	Contribution frame	Neutral	1	0	0	0	0	0	.67307693		0	0	5	5	47	2	1	1	1	1	0	0	0	0	Debriefing received					1990	Male	Bachelor	1	1	1	8	4	4	2	2	4	3	4	3	4	3	3
1	No disclaimer	High temptation	Theft frame	Selfish	0	0	1	0	1	0	.76923072	0	.25	.25	5	5	24	2	1	1	0	1	0	0	1	0	Follow-up survey completed	5	1	5	360	1994	Female	general qualification for university entrance (Abitur)	1	2	2	6	4	4	1	2	5	3	4	3	4	4	4
1	Disclaimer	High temptation	Contribution frame	Helpful	0	1	0	1	1	0	.55769229		.5	.5	10	5	24	2	0	1	0	1	1	0	1	0	Debriefing received					1990	Male	Bachelor	1	1	1	5	3	4	2	2	4	3	2	3	4	3	3
1	No disclaimer	High temptation	Contribution frame	Helpful	0	1	0	1	0	0	.61538464	.80000001	0	0	5	5	47	2	1	1	1	1	0	0	0	0	Follow-up survey completed	1	2	2	3	1996	Male	Bachelor	1	1	1	7	4	4	3	3	3	4	3	2	3	4	3
1	No disclaimer	Low temptation	Theft frame	Neutral	1	0	0	0	0	0	.75	.2	.25	.25	5	5	24	2	1	1	0	1	0	0	1	0	Follow-up survey completed	2	4	3	5	1996	Female	general qualification for university entrance (Abitur)	1	2	1	5	3	5	1	2	5	3	3	4	4	4	4
1	Disclaimer	Low temptation	Theft frame	Selfish	0	0	1	0	1	0	.65384614		.75	.75	10	5	24	1	0	1	0	0	1	0	1	1	Debriefing received					1995	Female	general qualification for university entrance (Abitur)	1	1	1	7	4	4	2	3	3	3	3	4	3	4	4
1	No disclaimer	Low temptation	Theft frame	Neutral	1	0	0	0	0	0	.73076922		.25	.25	10	5	47	2	0	1	1	1	1	0	0	0	Debriefing received					1988	Female	general qualification for university entrance (Abitur)	1	1	1	8	4	4	1	2	5	4	3	3	2	4	4
1	Disclaimer	Low temptation	Contribution frame	Helpful	0	1	0	1	0	0	.65384614	.2	0	0	5	5	47	2	1	1	1	1	0	0	0	0	Follow-up survey completed	2	4	3	5	1996	Male	general qualification for university entrance (Abitur)	1	1	2	7	4	5	1	4	2	4	4	3	4	3	2
1	No disclaimer	High temptation	Contribution frame	Neutral	1	0	0	0	0	0	.57692307		.5	.25	10	1	47	2	0	0	1	1	1	0	0	0	Debriefing received					1990	Male	general qualification for university entrance (Abitur)	0	1	1	6	3	4	3	3	2	4	3	2	4	4	3
1	No disclaimer	Low temptation	Contribution frame	Neutral	1	0	0	0	0	0	.73076922	0	.5	.5	10	5	47	1	0	1	1	0	1	0	0	1	Follow-up survey completed	3	2	4	5	1994	Female	general qualification for university entrance (Abitur)	1	1	1	7	5	4	2	1	4	4	4	4	3	4	3
1	No disclaimer	High temptation	Contribution frame	Selfish	0	0	1	0	1	0	.48076922	0	1	.75	10	1	24	1	0	0	0	0	1	0	1	1	Follow-up survey completed	4	2	3	180	1992	Male	Bachelor	1	1	1	6	4	3	2	2	4	3	3	2	2	2	3
1	No disclaimer	Low temptation	Contribution frame	Helpful	0	1	0	1	0	0	.82692313	1	.25	.25	5	100	47	2	1	0	1	1	0	1	0	0	Follow-up survey completed	1	5	1	3	1990	Male	Bachelor	1	1	1	9	5	5	1	1	5	4	3	4	4	4	4
1	No disclaimer	Low temptation	Theft frame	Helpful	0	1	0	1	0	0	.73076922		.75	0	90	1	32	2	0	0	0	1	0	0	0	0	Debriefing received					1995	Female	general qualification for university entrance (Abitur)	1	1	1	6	4	5	2	2	4	5	4	3	3	4	3
1	Disclaimer	High temptation	Theft frame	Helpful	0	1	0	1	0	0	.55769229		1	1	10	100	24	1	0	0	0	0	1	1	1	1	Debriefing received					1985	Female	Bachelor	1	1	2	8	2	5	3	3	5	3	3	2	4	3	3
1	No disclaimer	Low temptation	Contribution frame	Neutral	1	0	0	0	0	0	.44230771		0	0	5	5	47	2	1	1	1	1	0	0	0	0	Debriefing received					1992	Male	Bachelor	1	1	2	3	3	3	3	3	2	3	2	2	2	5	2
1	Disclaimer	Low temptation	Theft frame	Helpful	0	1	0	1	0	0	.78846157	.60000002	.25	0	5	5	-1	2	1	1	0	1	0	0	0	0	Follow-up survey completed	1	4	1	40	1994	Male	general qualification for university entrance (Abitur)	1	2	2	4	4	5	3	2	3	5	4	4	5	4	4
1	No disclaimer	High temptation	Theft frame	Selfish	0	0	1	1	1	0	.48076922	0	1	.75	10	500	24	1	0	0	0	0	1	0	1	1	Follow-up survey completed	5	2	4	30	1990	Female	Bachelor	1	1	2	7	4	4	3	2	3	3	2	2	2	2	3
1	No disclaimer	High temptation	Theft frame	Selfish	0	0	1	0	1	0	.65384614	.40000001	.25	.25	5	100	47	2	1	0	1	1	0	1	0	0	Follow-up survey completed	2	2	3	2	1988	Male	general qualification for university entrance (Abitur)	1	1	2	5	4	5	1	3	3	4	4	2	4	4	2
1	No disclaimer	High temptation	Contribution frame	Neutral	1	0	0	0	0	0	.69230771	0	.75	.75	10	100	47	1	0	0	1	0	1	1	0	1	Follow-up survey completed	3	1	3	4300	1995	Female	Bachelor	0	1	1	6	5	4	1	2	5	3	4	3	2	4	3
1	No disclaimer	Low temptation	Contribution frame	Helpful	0	1	0	1	0	0	.90384614	1	.5	.5	10	100	47	2	0	0	1	1	1	1	0	0	Follow-up survey completed	1	5	1	3	1992	Female	Bachelor	1	1	2	7	5	5	1	1	5	5	4	4	5	4	4
1	Disclaimer	Low temptation	Contribution frame	Helpful	0	1	0	1	0	0	.76923072	0	.25	.25	10	5	47	2	0	1	1	1	1	0	0	0	Follow-up survey completed	4	2	4	10	1994	Female	general qualification for university entrance (Abitur)	1	1	1	5	4	4	1	2	5	3	4	4	4	4	4
1	No disclaimer	High temptation	Theft frame	Helpful	0	1	0	1	1	0	.59615386	.40000001	.75	.25	10	500	12	2	0	0	0	1	1	0	0	0	Follow-up survey completed	1	5	3	5	1986	Male	General Certificate of Secondary Education (Realschulabschluss)	0	1	1	5	4	4	2	2	3	3	2	2	3	3	4
1	Disclaimer	Low temptation	Theft frame	Neutral	1	0	0	0	0	0	.55769229		.25	0	5	1	47	2	1	0	1	1	0	0	0	0	Debriefing received					1993	Female	Bachelor	1	1	1	8	4	5	4	3	3	3	2	2	4	3	3
1	Disclaimer	Low temptation	Theft frame	Helpful	0	1	0	1	0	0	.82692313		0	0	5	5	47	2	1	1	1	1	0	0	0	0	Debriefing received					1992	Female	general qualification for university entrance (Abitur)	1	2	2	8	5	5	2	2	5	4	4	4	4	5	4
1	Disclaimer	High temptation	Theft frame	Neutral	1	0	0	0	0	0	.61538464	.80000001	.25	.25	5	5	47	1	1	1	1	0	0	0	0	1	Follow-up survey completed	2	5	1	2	1994	Male	polytechnic degree (Fachhochschulabschluss)	0	2	1	6	5	5	2	5	5	3	1	1	5	3	4
1	Disclaimer	Low temptation	Theft frame	Selfish	0	0	1	0	1	0	.69230771	.2	0	0	5	5	47	2	1	1	1	1	0	0	0	0	Follow-up survey completed	3	4	2	30	1992	Male	general qualification for university entrance (Abitur)	1	2	2	8	4	4	2	2	4	4	3	2	4	4	4
1	No disclaimer	High temptation	Theft frame	Neutral	1	0	0	0	0	0	.75		.5	.5	10	100	47	2	0	0	1	1	1	1	0	0	Debriefing received					1996	Female	general qualification for university entrance (Abitur)	1	1	1	8	4	5	2	2	5	4	2	4	4	4	4
1	Disclaimer	Low temptation	Contribution frame	Helpful	0	1	0	1	0	0	.65384614	1	0	0	5	5	47	2	1	1	1	1	0	0	0	0	Follow-up survey completed	1	5	1	3	1991	Female	Bachelor	1	1	1	7	4	4	4	2	3	4	3	3	4	4	4
1	Disclaimer	High temptation	Contribution frame	Helpful	0	1	0	1	0	0	.71153843	.80000001	.5	.5	10	5	47	1	0	1	1	0	1	0	0	1	Follow-up survey completed	2	5	2	1	1991	Female	general qualification for university entrance (Abitur)	0	1	1	2	5	4	1	2	4	4	3	3	4	4	3
1	Disclaimer	High temptation	Theft frame	Helpful	0	1	0	1	0	0	.26923078	0	0	0	5	5	47	2	1	1	1	1	0	0	0	0	Follow-up survey completed	4	2	5	30	1996	Female	general qualification for university entrance (Abitur)	0	1	1	4	1	2	5	4	2	3	1	2	2	3	3
1	No disclaimer	High temptation	Theft frame	Neutral	1	0	0	0	0	0	.65384614		.75	.25	5	20	23	1	1	0	0	0	0	0	0	1	Debriefing received					1992	Female	Bachelor	1	1	1	7	4	5	2	2	5	3	4	4	2	2	5
1	Disclaimer	Low temptation	Contribution frame	Helpful	0	1	0	1	0	0	.59615386	.80000001	.75	.5	10	-1	47	1	0	0	1	0	1	0	0	1	Follow-up survey completed	2	1	2	1	1989	Male	Bachelor	1	1	1	8	3	4	3	2	3	4	2	3	3	4	3
1	No disclaimer	High temptation	Theft frame	Helpful	0	1	0	1	0	0	.75	1	.5	.25	10	1	47	2	0	0	1	1	1	0	0	0	Follow-up survey completed	1	5	1	2	1994	Male	general qualification for university entrance (Abitur)	1	1	2	8	5	5	2	1	3	4	2	4	5	4	3
1	Disclaimer	High temptation	Contribution frame	Helpful	0	1	0	1	0	0	.55769229	0	.25	.25	5	5	24	2	1	1	0	1	0	0	1	0	Follow-up survey completed	4	2	3	10	1995	Female	general qualification for university entrance (Abitur)	1	1	1	8	3	4	2	2	3	3	2	2	3	4	4
1	Disclaimer	Low temptation	Theft frame	Neutral	1	0	0	0	0	0	.88461542	.2	.75	.75	10	100	24	2	0	0	0	1	1	1	1	0	Follow-up survey completed	3	2	1	10	1990	Female	Bachelor	1	1	1	7	5	5	1	1	5	5	5	4	4	4	4
1	No disclaimer	Low temptation	Theft frame	Neutral	1	0	0	0	0	0	.73076922		.5	.5	10	5	47	1	0	1	1	0	1	0	0	1	Debriefing received					1997	Female	general qualification for university entrance (Abitur)	1	1	1	4	5	4	2	2	4	3	4	3	4	4	4
1	Disclaimer	Low temptation	Contribution frame	Neutral	1	0	0	0	0	0	.61538464		.5	.5	10	5	47	1	0	1	1	0	1	0	0	1	Debriefing received					1996	Female	general qualification for university entrance (Abitur)	0	1	1	5	3	4	1	2	3	3	4	2	3	3	4
1	No disclaimer	Low temptation	Theft frame	Selfish	0	0	1	0	1	0	.51923078	.40000001	1	1	10	100	24	1	0	0	0	0	1	1	1	1	Follow-up survey completed	3	5	1	30	1991	Female	general qualification for university entrance (Abitur)	1	1	1	8	4	4	3	2	3	3	2	3	2	2	3
1	No disclaimer	High temptation	Contribution frame	Neutral	1	0	0	0	0	0	.69230771	.60000002	.25	.25	10	5	47	2	0	1	1	1	1	0	0	0	Follow-up survey completed	3	5	1	2	1993	Female	general qualification for university entrance (Abitur)	1	1	1	8	4	5	1	5	5	4	2	4	3	4	4
1	Disclaimer	Low temptation	Theft frame	Helpful	0	1	0	1	0	0	.5	.40000001	.5	.5	10	100	47	2	0	0	1	1	1	1	0	0	Follow-up survey completed	1	1	1	20	1995	Male	general qualification for university entrance (Abitur)	1	2	2	8	2	3	4	3	3	4	1	4	3	4	3
1	No disclaimer	High temptation	Theft frame	Helpful	0	1	0	1	1	0	.75	.2	0	0	5	5	47	2	1	1	1	1	0	0	0	0	Follow-up survey completed	2	4	3	5	1991	Female	Bachelor	1	1	1	5	4	4	1	2	4	4	3	4	4	4	4
1	Disclaimer	High temptation	Contribution frame	Helpful	0	1	0	1	0	0	.69230771		0	0	5	5	47	2	1	1	1	1	0	0	0	0	Debriefing received					1995	Male	general qualification for university entrance (Abitur)	1	1	1	6	5	4	3	5	4	3	3	4	4	5	3
1	No disclaimer	High temptation	Theft frame	Selfish	0	0	1	0	1	0	.78846157		.75	.5	10	5	12	1	0	1	0	0	1	0	0	1	Debriefing received					1991	Female	Missing/Other	0	1	1	8	5	5	2	2	4	4	4	4	4	4	4
1	No disclaimer	Low temptation	Theft frame	Neutral	1	0	0	0	0	0	.71153843		0	0	5	5	47	2	1	1	1	1	0	0	0	0	Debriefing received					1992	Female	Bachelor	1	1	1	6	4	4	2	2	4	4	3	3	4	4	4
1	No disclaimer	High temptation	Contribution frame	Neutral	1	0	0	0	0	0	.71153843	.40000001	.5	.25	10	20	47	2	0	0	1	1	1	0	0	0	Follow-up survey completed	2	4	4	2	1993	Female	general qualification for university entrance (Abitur)	1	1	1	8	5	4	3	2	5	4	3	3	3	4	4
1	No disclaimer	Low temptation	Contribution frame	Suspicion	0	0	0	0	0	1	.67307693	.80000001	0	0	5	5	47	2	1	1	1	1	0	0	0	0	Follow-up survey completed	1	2	1	1	1994	Male	general qualification for university entrance (Abitur)	1	2	1	8	4	5	2	1	3	4	3	2	3	4	3
1	No disclaimer	Low temptation	Contribution frame	Suspicion	0	0	0	0	1	1	.73076922		0	0	5	5	47	2	1	1	1	1	0	0	0	0	Follow-up survey started					1989	Male	Bachelor	1	2	2	8	4	4	2	2	5	5	4	3	3	4	3
1	Disclaimer	Low temptation	Theft frame	Suspicion	0	0	0	0	0	1	.65384614		0	0	5	5	47	2	1	1	1	1	0	0	0	0	Debriefing received					1995	Male	general qualification for university entrance (Abitur)	1	1	1	9	4	4	2	1	4	4	2	2	3	4	3
1	Disclaimer	Low temptation	Contribution frame	Suspicion	0	0	0	0	0	1	.84615386	.60000002	0	0	5	5	47	2	1	1	1	1	0	0	0	0	Follow-up survey completed	1	3	2	5	1989	Male	general qualification for university entrance (Abitur)	1	1	1	7	5	5	2	1	5	5	3	3	3	4	5
1	Disclaimer	Low temptation	Theft frame	Suspicion	0	0	0	0	0	1	.78846157	.60000002	1	.5	10	60	12	1	0	0	0	0	1	0	0	1	Follow-up survey completed	1	4	1	1	1995	Female	general qualification for university entrance (Abitur)	1	1	1	9	5	5	5	1	5	5	3	5	4	5	3
1	Disclaimer	High temptation	Contribution frame	Suspicion	0	0	0	0	0	1	.84615386	.60000002	.75	.75	10	100	47	1	0	0	1	0	1	1	0	1	Follow-up survey completed	1	4	2	1	1992	Female	Bachelor	1	1	1	8	4	5	1	2	5	5	5	3	4	4	4
1	No disclaimer	Low temptation	Theft frame	Suspicion	0	0	0	0	0	1	.71153843	.60000002	0	0	5	5	47	2	1	1	1	1	0	0	0	0	Follow-up survey completed	1	4	1	1	1993	Female	Master / Diplom degree	0	1	1	6	5	5	1	5	4	4	3	3	4	4	3
1	No disclaimer	High temptation	Theft frame	Suspicion	0	0	0	0	0	1	.38461536	.2	.5	.5	10	5	24	2	0	1	0	1	1	0	1	0	Follow-up survey completed	2	2	4	120	1985	Female	general qualification for university entrance (Abitur)	0	1	1	3	4	2	3	2	2	3	1	2	2	2	2
1	No disclaimer	Low temptation	Contribution frame	Suspicion	0	0	0	0	0	1	.71153843	.40000001	0	0	5	5	47	2	1	1	1	1	0	0	0	0	Follow-up survey completed	1	5	3	600	1996	Male	general qualification for university entrance (Abitur)	1	2	2	3	3	5	2	1	4	3	3	3	4	4	3
1	Disclaimer	High temptation	Theft frame	Suspicion	0	0	0	1	0	1	.61538464	.80000001	0	0	5	5	47	2	1	1	1	1	0	0	0	0	Follow-up survey completed	1	1	1	1	1994	Male	general qualification for university entrance (Abitur)	1	1	2	8	4	5	4	3	3	4	4	2	3	4	3
1	Disclaimer	High temptation	Theft frame	Suspicion	0	0	0	0	0	1	.80769229	.80000001	.25	.25	10	5	47	2	0	1	1	1	1	0	0	0	Follow-up survey completed	1	5	3	1	1995	Male	general qualification for university entrance (Abitur)	1	1	1	9	5	5	1	1	5	4	5	2	5	2	4
1	No disclaimer	Low temptation	Theft frame	Suspicion	0	0	0	0	0	1	.53846157	.80000001	.5	.25	90	5	24	2	0	1	0	1	0	0	1	0	Follow-up survey completed	1	3	1	1	1993	Male	general qualification for university entrance (Abitur)	1	1	1	5	4	4	4	4	3	3	2	3	5	3	4
1	Disclaimer	Low temptation	Theft frame	Suspicion	0	0	0	0	0	1	.63461536	.80000001	.5	.5	10	100	47	2	0	0	1	1	1	1	0	0	Follow-up survey completed	1	3	2	1	1988	Female	Bachelor	0	1	1	6	4	5	1	5	5	4	4	4	3	3	2
1	Disclaimer	High temptation	Theft frame	Suspicion	0	0	0	0	0	1	.59615386	.60000002	0	0	5	5	47	2	1	1	1	1	0	0	0	0	Follow-up survey completed	2	5	2	30	1995	Female	general qualification for university entrance (Abitur)	1	1	1	8	4	4	2	2	3	3	4	2	3	3	3
1	Disclaimer	Low temptation	Contribution frame	Suspicion	0	0	0	0	0	1	.59615386	.60000002	0	0	5	5	47	2	1	1	1	1	0	0	0	0	Follow-up survey completed	2	3	1	1	1991	Male	Bachelor	1	1	1	6	3	4	2	2	4	3	3	2	3	3	3
1	Disclaimer	Low temptation	Theft frame	Suspicion	0	0	0	1	0	1	.71153843	.2	.25	.25	10	5	47	2	0	1	1	1	1	0	0	0	Follow-up survey completed	2	4	4	30	1995	Male	general qualification for university entrance (Abitur)	1	1	1	5	5	2	2	2	3	4	4	4	4	4	4
1	Disclaimer	High temptation	Theft frame	Suspicion	0	0	0	0	0	1	.55769229	.60000002	.5	.5	10	100	47	2	0	0	1	1	1	1	0	0	Follow-up survey completed	2	2	4	2	1992	Male	Bachelor	1	1	1	7	4	4	2	4	3	4	3	2	4	3	3
1	No disclaimer	Low temptation	Contribution frame	Suspicion	0	0	0	0	0	1	.5		.25	.25	5	5	47	1	1	1	1	0	0	0	0	1	Debriefing received					1986	Male	general qualification for university entrance (Abitur)	1	1	1	7	3	4	3	4	4	3	3	2	2	3	2
1	No disclaimer	High temptation	Contribution frame	Helpful	0	1	0	1	0	1	.78846157	1	.25	.25	10	5	47	2	0	1	1	1	1	0	0	0	Follow-up survey completed	1	5	2	1	1982	Female	Master / Diplom degree	0	1	1	6	5	4	1	2	5	4	3	4	4	4	4
1	No disclaimer	High temptation	Theft frame	Suspicion	0	0	0	1	1	1	.59615386	.40000001	.25	0	5	1	47	2	1	0	1	1	0	0	0	0	Follow-up survey completed	2	4	2	30	1989	Female	general qualification for university entrance (Abitur)	1	1	1	4	4	4	2	4	5	4	3	2	3	3	3
[truncated: 13 more columns]
